# Supplementary material for: (E)-3-(2,6-Dichloro­benzyl­idene)indolin-2-one
Source: Acta Crystallogr Sect E Struct Rep Online. 2009 Oct 28;65(Pt 11):o2887. doi: 10.1107/S1600536809043487 (PMC2971081; doi:10.1107/S1600536809043487)
Supplement: Supplementary file 2 [file e-65-o2887-Isup2.hkl]

# 
# h,k,l, Fc-squared, Fo-squared, sigma(Fo-squared) and status flag 
# 
data_I
_shelx_title ' ahb2s in P-1' 
_shelx_refln_list_code          4 
_shelx_F_calc_maximum      157.00 
_exptl_crystal_F_000       592.00 
_reflns_d_resolution_high  0.7495 
 
loop_ 
 _symmetry_equiv_pos_as_xyz 
 'x, y, z' 
 '-x, -y, -z' 
 
_cell_length_a     8.3908 
_cell_length_b    12.6079 
_cell_length_c    12.7635 
_cell_angle_alpha  99.334 
_cell_angle_beta   91.188 
_cell_angle_gamma  96.338 
 
_shelx_F_squared_multiplier     1.000 
 
loop_ 
 _refln_index_h 
 _refln_index_k 
 _refln_index_l 
 _refln_F_squared_calc 
 _refln_F_squared_meas 
 _refln_F_squared_sigma 
 _refln_observed_status 
   1   0   0      224.93      212.32      2.90 o 
   2   0   0     4989.27     5507.89     54.99 o 
   3   0   0      253.91      260.25      4.29 o 
   4   0   0       18.12       21.39      1.94 o 
   5   0   0        1.75        3.64      0.97 o 
   6   0   0        2.42        3.12      1.13 o 
   7   0   0       88.31       90.55      3.46 o 
   8   0   0       95.67      103.35      4.01 o 
   9   0   0       41.23       43.99      3.45 o 
  -9   1   0       15.16       14.66      2.90 o 
  -8   1   0       69.39       63.00      3.25 o 
  -7   1   0       86.44       84.99      5.00 o 
  -6   1   0      196.43      193.52      6.17 o 
  -5   1   0        2.25        0.72      0.82 o 
  -4   1   0      482.37      503.45      7.37 o 
  -3   1   0     2132.61     2205.96     23.59 o 
  -2   1   0       80.73       72.83      1.70 o 
  -1   1   0     3026.25     3220.14     39.98 o 
   0   1   0     1893.97     1835.93     71.47 o 
   1   1   0      542.92      560.00      6.50 o 
   2   1   0     2625.35     2915.48     29.90 o 
   3   1   0      897.33     1027.73     12.15 o 
   4   1   0      592.64      613.98      8.59 o 
   5   1   0       87.52       90.52      2.92 o 
   6   1   0     1056.14     1014.54     13.93 o 
   7   1   0        6.83        8.34      1.39 o 
   8   1   0        2.00        3.77      1.43 o 
   9   1   0       14.42       11.26      5.69 o 
  10   1   0       11.73       18.44      4.67 o 
 -10   2   0       51.25       72.99      5.48 o 
  -9   2   0        5.85        5.54      1.99 o 
  -8   2   0        0.74        0.72      1.32 o 
  -7   2   0        0.00       -0.84      0.84 o 
  -6   2   0       19.49       21.52      1.88 o 
  -5   2   0      238.60      257.56      5.12 o 
  -4   2   0     1598.12     1769.10     20.03 o 
  -3   2   0     1431.03     1559.30     17.28 o 
  -2   2   0    17389.30    17579.30    187.31 o 
  -1   2   0     1451.99     1609.79     19.58 o 
   0   2   0      192.23      182.80      2.56 o 
   1   2   0      205.87      217.69      3.90 o 
   2   2   0    11505.47    12812.54    154.03 o 
   3   2   0      578.75      597.88      9.00 o 
   4   2   0      284.88      299.91      5.27 o 
   5   2   0       93.90      104.29      3.83 o 
   6   2   0      669.57      632.80      9.99 o 
   7   2   0        4.33        4.81      1.28 o 
   8   2   0        0.07        0.08      1.61 o 
   9   2   0      116.83      123.21     10.73 o 
  10   2   0       11.45        9.08      3.79 o 
 -11   3   0        1.13        2.06      2.84 o 
 -10   3   0       17.02       22.06      5.57 o 
  -9   3   0        0.37        1.05      2.26 o 
  -8   3   0        1.04        1.66      1.91 o 
  -7   3   0      100.14      102.48      4.30 o 
  -6   3   0      167.22      158.27      4.16 o 
  -5   3   0      432.77      396.89      6.74 o 
  -4   3   0      471.46      503.89      7.35 o 
  -3   3   0       52.56       58.59      1.71 o 
  -2   3   0       16.84       12.47      1.30 o 
  -1   3   0        8.63        7.56      1.29 o 
   0   3   0        3.09        1.86      0.56 o 
   1   3   0     4054.55     4297.72     50.67 o 
   2   3   0     2406.68     2553.24     26.92 o 
   3   3   0      115.41      108.64      3.55 o 
   4   3   0      893.65      910.96     11.78 o 
   5   3   0      418.27      419.67      7.15 o 
   6   3   0      122.47      109.44      4.82 o 
   7   3   0       18.27       18.72      2.58 o 
   8   3   0        6.10        7.37      2.01 o 
   9   3   0        0.17       -0.37      2.80 o 
  10   3   0        0.92        0.64      2.68 o 
 -11   4   0        0.62       -0.62      2.84 o 
 -10   4   0       11.73       11.30      4.54 o 
  -9   4   0        2.44        2.72      1.85 o 
  -8   4   0        1.02        3.90      1.71 o 
  -7   4   0        0.40        0.93      1.31 o 
  -6   4   0        0.02        1.44      1.13 o 
  -5   4   0      177.74      148.90      3.64 o 
  -4   4   0     1108.35     1133.30     13.77 o 
  -3   4   0      238.43      222.02      5.10 o 
  -2   4   0     1430.17     1355.00     18.07 o 
  -1   4   0     1549.99     1566.56     17.03 o 
   0   4   0        0.26       -0.41      0.41 o 
   1   4   0      544.92      560.34     10.20 o 
   2   4   0      327.15      332.61      6.50 o 
   3   4   0      866.73      879.33     10.95 o 
   4   4   0     1091.13     1133.71     17.26 o 
   5   4   0      227.32      223.39     10.86 o 
   6   4   0       66.27       76.98      4.41 o 
   7   4   0      218.90      212.53      6.96 o 
   8   4   0        0.01        2.87      1.95 o 
   9   4   0        0.95        4.81      2.89 o 
  10   4   0        1.92        2.24      3.12 o 
 -10   5   0        2.27        3.87      3.22 o 
  -9   5   0       49.38       50.71      4.07 o 
  -8   5   0        1.09        0.21      1.73 o 
  -7   5   0       60.57       59.52      3.60 o 
  -6   5   0       71.09       53.10      4.39 o 
  -5   5   0       53.12       54.01      2.91 o 
  -4   5   0      114.51      125.76      4.98 o 
  -3   5   0      217.90      183.24      4.80 o 
  -2   5   0      917.28     1012.59     14.63 o 
  -1   5   0     1434.58     1470.67     16.48 o 
   0   5   0       45.96       45.84      1.81 o 
   1   5   0     1695.03     1793.13     19.77 o 
   2   5   0      160.71      160.38      4.46 o 
   3   5   0      490.94      566.54     10.32 o 
   4   5   0      615.79      596.78     13.01 o 
   5   5   0      348.35      317.22      7.93 o 
   6   5   0        0.69       -0.77      2.19 o 
   7   5   0       29.80       34.89      3.45 o 
   8   5   0        0.97        1.70      1.78 o 
   9   5   0       11.98       11.43      3.21 o 
  10   5   0        0.23        3.43      3.30 o 
 -10   6   0        0.02        3.87      3.46 o 
  -9   6   0       95.25       93.98      5.11 o 
  -8   6   0        0.31        1.76      1.72 o 
  -7   6   0      487.15      479.79     22.45 o 
  -6   6   0        6.03        6.42      1.66 o 
  -5   6   0       58.20       59.63      3.67 o 
  -4   6   0     1083.90     1061.71     16.53 o 
  -3   6   0     1761.76     1874.86     25.41 o 
  -2   6   0      627.53      669.92     11.04 o 
  -1   6   0      535.20      555.91      7.70 o 
   0   6   0      172.32      178.78      3.59 o 
   1   6   0       89.57       76.86      2.10 o 
   2   6   0      260.23      268.15      6.36 o 
   3   6   0      418.22      395.59      8.47 o 
   4   6   0      920.26      848.37     19.62 o 
   5   6   0      284.36      260.14      8.56 o 
   6   6   0        5.67        3.75      1.65 o 
   7   6   0       20.57       26.81      3.32 o 
   8   6   0       26.59       27.62      3.43 o 
   9   6   0        1.19        2.00      3.77 o 
 -10   7   0        2.84        6.91      4.13 o 
  -9   7   0        0.01        0.74      1.72 o 
  -8   7   0        6.05        4.03      1.90 o 
  -7   7   0        2.91        4.79      1.83 o 
  -6   7   0      224.19      206.82      7.04 o 
  -5   7   0      153.47      130.35      4.83 o 
  -4   7   0      203.41      204.03      5.90 o 
  -3   7   0       27.86       27.90      2.32 o 
  -2   7   0      107.01       92.28      3.51 o 
  -1   7   0      847.59     1019.93     15.50 o 
   0   7   0       96.76      103.16      2.82 o 
   1   7   0      124.91      117.51      2.88 o 
   2   7   0      559.60      587.67     10.95 o 
   3   7   0      214.51      193.61     18.46 o 
   4   7   0      743.62      699.81     13.31 o 
   5   7   0       31.36       32.29      4.89 o 
   6   7   0        1.50        2.02      1.75 o 
   7   7   0       15.00       11.81      2.60 o 
   8   7   0        0.39        0.85      1.92 o 
   9   7   0        1.55        2.60      2.82 o 
 -10   8   0        0.25        0.28      2.05 o 
  -9   8   0       13.54       19.30      3.41 o 
  -8   8   0        0.02       -0.93      1.56 o 
  -7   8   0      100.45       92.89      4.74 o 
  -6   8   0      142.05      121.20      6.25 o 
  -5   8   0      369.05      367.05      9.01 o 
  -4   8   0       17.67       18.92      2.30 o 
  -3   8   0       63.12       65.03      3.33 o 
  -2   8   0      350.55      377.38     14.19 o 
  -1   8   0      182.21      157.43      3.74 o 
   0   8   0      267.21      240.73      4.86 o 
   1   8   0      169.42      169.95      5.25 o 
   2   8   0     1435.37     1456.51     26.54 o 
   3   8   0        5.20        4.37      2.25 o 
   4   8   0       82.79       91.69      5.43 o 
   5   8   0      149.80      148.78      5.92 o 
   6   8   0       38.20       32.12      3.56 o 
   7   8   0        8.98       10.14      2.34 o 
   8   8   0        0.60        2.89      2.34 o 
  -9   9   0        2.54        0.83      2.55 o 
  -8   9   0       46.37       41.37      3.68 o 
  -7   9   0        0.11       -0.06      1.61 o 
  -6   9   0        0.36        0.29      1.41 o 
  -5   9   0      232.58      215.73      6.89 o 
  -4   9   0        2.89       -0.89      1.39 o 
  -3   9   0       97.92       98.24      4.22 o 
  -2   9   0      152.88      158.88      5.18 o 
  -1   9   0       15.60       12.85      1.52 o 
   0   9   0        0.15       -0.40      1.11 o 
   1   9   0      311.68      309.40      8.06 o 
   2   9   0      429.99      396.87      9.31 o 
   3   9   0        2.79        3.85      1.59 o 
   4   9   0        9.81        9.76      2.14 o 
   5   9   0        0.07       -1.33      1.33 o 
   6   9   0       52.80       54.70      3.89 o 
   7   9   0       26.21       34.46      5.02 o 
   8   9   0       26.60       35.84      9.00 o 
  -9  10   0        0.24       -0.17      1.59 o 
  -8  10   0        9.91       13.57      2.52 o 
  -7  10   0       11.30       10.07      2.35 o 
  -6  10   0       80.77       81.58      4.53 o 
  -5  10   0        9.63       10.54      2.23 o 
  -4  10   0      366.56      316.39     10.63 o 
  -3  10   0       56.86       56.04      3.45 o 
  -2  10   0       86.73       83.17      4.87 o 
  -1  10   0        6.59        6.07      1.57 o 
   0  10   0      215.81      209.94      6.29 o 
   1  10   0        2.73        3.12      1.64 o 
   2  10   0       19.08       20.24      3.07 o 
   3  10   0       88.25       85.49      4.46 o 
   4  10   0        1.59        2.74      1.76 o 
   5  10   0       64.19       51.02      5.21 o 
   6  10   0        1.59        4.36      2.03 o 
   7  10   0       11.92       21.85      2.71 o 
   8  10   0        2.03        6.22      4.00 o 
  -9  11   0        0.42        1.29      3.30 o 
  -8  11   0        0.98       -0.72      1.74 o 
  -7  11   0        0.42        1.43      1.61 o 
  -6  11   0       28.28       31.95      3.60 o 
  -5  11   0        3.53        2.54      1.68 o 
  -4  11   0        5.37        9.48      2.22 o 
  -3  11   0      335.05      311.58      8.43 o 
  -2  11   0       69.47       72.54      4.60 o 
  -1  11   0       20.99       17.58      7.70 o 
   0  11   0      148.53      136.25      7.10 o 
   1  11   0      253.05      245.01      7.42 o 
   2  11   0       74.38       61.78      3.23 o 
   3  11   0       27.58       34.91      3.75 o 
   4  11   0       23.62       27.41      4.50 o 
   5  11   0       57.14       62.98      4.50 o 
   6  11   0        4.47        6.67      2.13 o 
   7  11   0       10.79       10.76      2.37 o 
  -8  12   0       12.61       14.88      2.81 o 
  -7  12   0        0.91        1.67      1.44 o 
  -6  12   0        1.32        3.47      1.42 o 
  -5  12   0        8.79        8.48      1.85 o 
  -4  12   0       21.05       21.73      2.94 o 
  -3  12   0        4.72        8.93      2.02 o 
  -2  12   0       36.89       37.76      4.86 o 
  -1  12   0        8.67       12.23      3.11 o 
   0  12   0       38.87       38.50      5.12 o 
   1  12   0       10.44       12.97      3.33 o 
   2  12   0       57.88       56.92      3.97 o 
   3  12   0       15.48       13.81      2.60 o 
   4  12   0       45.83       45.01      3.91 o 
   5  12   0        4.18        1.95      1.74 o 
   6  12   0        7.97        7.65      2.20 o 
  -7  13   0        4.70        5.67      2.10 o 
  -6  13   0        5.01       10.33      2.34 o 
  -5  13   0        1.43        3.36      1.85 o 
  -4  13   0        0.11        2.38      1.66 o 
  -3  13   0        5.37        9.66      3.07 o 
  -2  13   0       35.42       43.74      4.94 o 
  -1  13   0        1.73        0.82      2.19 o 
   0  13   0       81.04       86.31      6.27 o 
   1  13   0       24.08       31.28      4.58 o 
   2  13   0        6.75        8.48      2.93 o 
   3  13   0        0.20        0.50      1.69 o 
   4  13   0        2.28        4.31      1.99 o 
   5  13   0       42.57       46.90      4.35 o 
  -7  14   0        2.66        3.62      2.01 o 
  -6  14   0       23.02       39.14      3.97 o 
  -5  14   0       68.72       83.50      7.98 o 
  -4  14   0       11.36       18.27      6.23 o 
  -3  14   0        3.51        7.70      2.66 o 
  -2  14   0        8.31        5.87      3.42 o 
  -1  14   0        7.73        8.47      5.62 o 
   0  14   0        8.79       12.25      3.27 o 
   1  14   0        0.80       -0.64      2.06 o 
   2  14   0       14.98       20.52      3.87 o 
   3  14   0       12.03       14.45      3.38 o 
   4  14   0       24.35       26.44      3.61 o 
  -5  15   0        0.69        2.14      2.28 o 
  -4  15   0        0.05        1.44      4.45 o 
  -3  15   0       66.55       69.90      5.92 o 
  -2  15   0        1.03        4.48      2.31 o 
  -1  15   0        4.81        4.77      3.03 o 
   0  15   0        7.70       11.50      3.26 o 
   1  15   0        5.90        5.44      2.86 o 
   2  15   0       11.14       16.31      3.65 o 
   3  15   0        0.73       -0.75      2.27 o 
  -3  16   0       11.32       11.51      5.22 o 
  -2  16   0        5.65        9.30      5.61 o 
  -1  16   0        0.03        2.97      2.17 o 
   0  16   0        0.28        1.84      2.41 o 
   1  16   0        4.55        1.75      4.36 o 
  -1 -16   1       20.14       28.16      4.89 o 
   0 -16   1       26.72       32.91      5.30 o 
   1 -16   1        1.44        1.15      2.68 o 
   2 -16   1        0.21        2.59      6.10 o 
   3 -16   1        5.74       10.55      4.98 o 
  -3 -15   1       46.93       51.03      5.80 o 
  -2 -15   1        0.48        0.03      3.91 o 
  -1 -15   1       12.81       13.24      3.42 o 
   0 -15   1        9.76       12.94      3.24 o 
   1 -15   1       24.64       28.22      4.54 o 
   2 -15   1        0.80        0.63      4.46 o 
   3 -15   1        0.02        3.16      2.20 o 
   4 -15   1       24.20       28.62      4.48 o 
   5 -15   1        0.01        4.44      2.63 o 
   6 -15   1       29.23       35.54      5.46 o 
  -5 -14   1       21.22       19.93      4.50 o 
  -4 -14   1        2.77        3.04      2.91 o 
  -3 -14   1       10.60       11.93      3.10 o 
  -2 -14   1       28.67       38.11      5.32 o 
  -1 -14   1       13.08       10.01      3.61 o 
   0 -14   1       11.62        8.19      6.33 o 
   1 -14   1       29.41       35.48      5.08 o 
   2 -14   1        2.68        4.89      2.40 o 
   3 -14   1        8.35       10.37      3.07 o 
   4 -14   1        6.09       10.71      3.19 o 
   5 -14   1        0.47        2.40      1.53 o 
   6 -14   1        0.04        3.59      1.62 o 
   7 -14   1        7.02        6.08      3.84 o 
  -6 -13   1        4.26        6.39      2.23 o 
  -5 -13   1        3.82        0.33      1.77 o 
  -4 -13   1        0.06        1.21      3.38 o 
  -3 -13   1       87.90       81.23      4.87 o 
  -2 -13   1        2.70        2.46      2.20 o 
  -1 -13   1       99.89       87.62      6.37 o 
   0 -13   1      102.10      101.14      6.66 o 
   1 -13   1      145.49      140.08     18.99 o 
   2 -13   1        3.83        2.91      2.70 o 
   3 -13   1      141.15      134.14      7.68 o 
   4 -13   1       45.45       43.96      3.73 o 
   5 -13   1        0.18        2.71      2.77 o 
   6 -13   1        0.29       -0.54      1.50 o 
   7 -13   1        0.00        0.76      1.71 o 
   8 -13   1        0.01        2.71      3.12 o 
  -6 -12   1        6.23        6.52      2.19 o 
  -5 -12   1       11.38       17.17      3.47 o 
  -4 -12   1       12.24       16.04      2.83 o 
  -3 -12   1       12.13       10.65      2.40 o 
  -2 -12   1        0.09        0.01      1.60 o 
  -1 -12   1      197.99      188.87     14.65 o 
   0 -12   1       39.14       35.80      4.70 o 
   1 -12   1       29.47       26.45      4.89 o 
   2 -12   1      284.36      281.84     10.66 o 
   3 -12   1        2.44        3.01      1.59 o 
   4 -12   1       37.03       32.05      3.55 o 
   5 -12   1        0.02       -0.14      1.53 o 
   6 -12   1        0.77        1.11      1.68 o 
   7 -12   1        8.00        7.15      2.11 o 
   8 -12   1        0.14       -0.79      1.85 o 
  -7 -11   1        9.45       13.15      2.73 o 
  -6 -11   1       19.86       14.75      2.81 o 
  -5 -11   1       16.29       19.76      3.19 o 
  -4 -11   1        4.49        8.34      2.73 o 
  -3 -11   1        3.55        0.69      1.53 o 
  -2 -11   1      154.05      146.44      5.81 o 
  -1 -11   1      300.98      307.39      8.39 o 
   0 -11   1       46.23       55.79      6.87 o 
   1 -11   1      696.16      696.46     30.98 o 
   2 -11   1       59.30       49.24      3.76 o 
   3 -11   1        5.33        4.54      1.68 o 
   4 -11   1       14.75       12.72      3.49 o 
   5 -11   1       10.59        9.45      2.24 o 
   6 -11   1        0.32        2.49      1.80 o 
   7 -11   1        0.38        0.22      1.56 o 
   8 -11   1       22.88       29.41      3.82 o 
   9 -11   1       24.40       34.54      7.17 o 
  -8 -10   1        0.47       12.54      5.18 o 
  -7 -10   1        3.42        3.34      1.85 o 
  -6 -10   1       61.01       65.33      5.01 o 
  -5 -10   1       12.25       13.52      2.54 o 
  -4 -10   1        1.23        2.24      1.59 o 
  -3 -10   1       48.89       50.80      4.51 o 
  -2 -10   1      190.59      177.90      6.40 o 
  -1 -10   1       54.05       59.08      4.02 o 
   0 -10   1       46.02       42.93      3.32 o 
   1 -10   1      137.54      116.36     18.78 o 
   2 -10   1      255.07      224.95      6.51 o 
   3 -10   1        9.79       11.10      2.12 o 
   4 -10   1      155.60      133.02      7.44 o 
   5 -10   1      156.50      146.04      5.82 o 
   6 -10   1       67.12       58.61      3.93 o 
   7 -10   1       10.31       11.89      2.53 o 
   8 -10   1        3.77       11.93      3.17 o 
   9 -10   1        5.86        4.17      2.57 o 
  -8  -9   1        4.36        8.35      2.36 o 
  -7  -9   1       16.97       20.67      2.98 o 
  -6  -9   1        2.07        5.68      1.89 o 
  -5  -9   1       30.88       34.93      3.65 o 
  -4  -9   1        6.58        8.16      2.03 o 
  -3  -9   1       62.04       61.46      4.82 o 
  -2  -9   1       69.30       69.84      3.77 o 
  -1  -9   1     1381.04     1361.30     20.86 o 
   0  -9   1       41.27       37.58      1.97 o 
   1  -9   1      208.07      194.01      4.44 o 
   2  -9   1       17.64       11.88      1.87 o 
   3  -9   1        6.28        7.24      1.74 o 
   4  -9   1     1915.79     1819.06     26.87 o 
   5  -9   1      493.23      486.35     11.00 o 
   6  -9   1        0.03        2.98      1.51 o 
   7  -9   1       47.38       46.36      4.71 o 
   8  -9   1        7.99       14.85      2.52 o 
   9  -9   1        2.73        1.52      3.20 o 
  -8  -8   1        8.23        3.40      2.17 o 
  -7  -8   1        0.77        2.44      1.83 o 
  -6  -8   1        0.02       -1.03      1.45 o 
  -5  -8   1      155.75      153.20      7.58 o 
  -4  -8   1       19.59       23.41      2.81 o 
  -3  -8   1        0.58        3.99      2.08 o 
  -2  -8   1     1012.96      932.19     50.93 o 
  -1  -8   1        0.69        0.70      1.08 o 
   0  -8   1        8.04        4.16      0.99 o 
   1  -8   1     1203.02     1210.87     15.06 o 
   2  -8   1      392.39      424.00      8.71 o 
   3  -8   1      761.89      687.01     38.67 o 
   4  -8   1       10.69       11.52      1.97 o 
   5  -8   1      306.35      291.11     12.99 o 
   6  -8   1       56.13       55.10      3.61 o 
   7  -8   1       44.50       39.69      3.48 o 
   8  -8   1       30.11       31.86      3.59 o 
   9  -8   1       22.19       30.56      4.41 o 
  10  -8   1        0.14        1.47      2.84 o 
  -9  -7   1        5.38       10.19      4.75 o 
  -8  -7   1        5.04        2.73      1.98 o 
  -7  -7   1       74.44       71.55      4.45 o 
  -6  -7   1       17.42       19.29      2.77 o 
  -5  -7   1       79.26       85.77      4.33 o 
  -4  -7   1      221.98      223.36     12.78 o 
  -3  -7   1      687.53      643.63     12.01 o 
  -2  -7   1       40.75       34.83      2.44 o 
  -1  -7   1     1531.16     1543.27     18.00 o 
   0  -7   1      198.01      247.23      4.62 o 
   1  -7   1      146.02      140.16      3.64 o 
   2  -7   1     1961.52     2145.71     23.86 o 
   3  -7   1       48.48       29.95      2.46 o 
   4  -7   1       52.65       53.75      3.28 o 
   5  -7   1       32.94       35.34      2.74 o 
   6  -7   1       58.29       60.44      6.79 o 
   7  -7   1       16.56       14.15      2.41 o 
   8  -7   1       21.99       17.81      2.75 o 
   9  -7   1       17.24       20.38      3.65 o 
  10  -7   1        4.54        2.12      3.28 o 
  -9  -6   1        0.87        3.84      3.38 o 
  -8  -6   1       60.85       61.37      4.22 o 
  -7  -6   1       24.49       27.68      3.34 o 
  -6  -6   1        2.04        2.91      1.61 o 
  -5  -6   1      133.66      128.76      5.06 o 
  -4  -6   1      208.21      190.24      7.76 o 
  -3  -6   1      121.26      114.18      4.15 o 
  -2  -6   1      453.96      468.81      9.21 o 
  -1  -6   1      591.32      554.56      7.59 o 
   0  -6   1     2716.92     3001.30     31.85 o 
   1  -6   1      148.43      141.13      5.04 o 
   2  -6   1      278.19      288.64      6.22 o 
   3  -6   1       50.15       48.50      2.57 o 
   4  -6   1      106.58      109.38      4.94 o 
   5  -6   1       63.59       54.21      2.99 o 
   6  -6   1      206.53      194.73     13.09 o 
   7  -6   1       79.95       88.78      6.13 o 
   8  -6   1       17.45       23.77      3.38 o 
   9  -6   1       23.56       26.10      8.78 o 
  10  -6   1        7.08        1.16      2.68 o 
 -10  -5   1        8.45       16.02      5.29 o 
  -9  -5   1       24.41       42.66     10.16 o 
  -8  -5   1       16.42       17.84      2.77 o 
  -7  -5   1        1.15        2.44      1.78 o 
  -6  -5   1      353.06      321.09      8.50 o 
  -5  -5   1       89.54       83.36      4.14 o 
  -4  -5   1      144.36      125.11      5.56 o 
  -3  -5   1      516.16      490.84      9.27 o 
  -2  -5   1      592.89      586.84      9.98 o 
  -1  -5   1      675.86      692.42      8.73 o 
   0  -5   1      894.77      877.42     10.58 o 
   1  -5   1      101.00       82.65      3.20 o 
   2  -5   1     1958.32     2146.56     27.45 o 
   3  -5   1      112.85      112.41      3.66 o 
   4  -5   1     2649.74     2960.80     31.94 o 
   5  -5   1       32.84       31.82      2.38 o 
   6  -5   1      126.61      119.69      4.58 o 
   7  -5   1       13.62       20.06      2.67 o 
   8  -5   1       35.78       38.39      3.45 o 
   9  -5   1        4.68        0.62      4.33 o 
  10  -5   1        1.72        3.11      2.24 o 
 -10  -4   1       20.89       17.18      5.47 o 
  -9  -4   1       13.94       17.46      5.96 o 
  -8  -4   1        2.26        2.55      1.82 o 
  -7  -4   1       40.47       35.86      3.11 o 
  -6  -4   1       97.63       95.32      9.24 o 
  -5  -4   1       79.29       90.65      7.89 o 
  -4  -4   1       15.34       21.39      1.51 o 
  -3  -4   1        3.66        5.58      1.38 o 
  -2  -4   1     1353.35     1364.45     18.59 o 
  -1  -4   1       36.62       31.16      1.06 o 
   0  -4   1      199.64      175.67      3.07 o 
   1  -4   1      171.41      180.73      3.08 o 
   2  -4   1       12.75       18.07      1.38 o 
   3  -4   1        6.52        3.92      0.66 o 
   4  -4   1      475.16      498.70      7.32 o 
   5  -4   1      343.88      298.39      5.58 o 
   6  -4   1       53.46       52.87      5.79 o 
   7  -4   1       20.28       22.86      2.90 o 
   8  -4   1       35.36       35.20      3.44 o 
   9  -4   1       11.17        9.35      2.75 o 
  10  -4   1       34.81       35.06      4.59 o 
  11  -4   1       10.12        9.11      4.31 o 
 -10  -3   1        7.93        8.15      4.10 o 
  -9  -3   1        0.21       -0.79      1.93 o 
  -8  -3   1       30.82       31.46      3.41 o 
  -7  -3   1        0.20        0.29      1.29 o 
  -6  -3   1       93.74       80.68      3.66 o 
  -5  -3   1      133.03      114.11      3.29 o 
  -4  -3   1     3205.30     3397.21     36.24 o 
  -3  -3   1     6589.37     7042.35     70.99 o 
  -2  -3   1        0.04        0.77      0.47 o 
  -1  -3   1      255.94      269.19      3.85 o 
   0  -3   1     7446.45     8060.02     79.81 o 
   1  -3   1       58.30       64.66      1.50 o 
   2  -3   1      836.86      722.09      8.65 o 
   3  -3   1       10.25        8.73      1.10 o 
   4  -3   1      622.16      617.96      8.56 o 
   5  -3   1        0.94        3.26      0.92 o 
   6  -3   1      606.43      603.81      9.49 o 
   7  -3   1       62.19       55.46      3.24 o 
   8  -3   1      110.68      128.24      5.25 o 
   9  -3   1        1.65        3.60      1.91 o 
  10  -3   1       32.46       36.41      4.64 o 
  11  -3   1        0.69        4.49      3.69 o 
 -10  -2   1        3.66        3.07      3.46 o 
  -9  -2   1        0.76        1.48      2.20 o 
  -8  -2   1        2.93        3.56      1.71 o 
  -7  -2   1        8.71       10.73      1.61 o 
  -6  -2   1     1204.14     1173.62     15.59 o 
  -5  -2   1       10.22       13.00      1.46 o 
  -4  -2   1      293.88      295.34      5.21 o 
  -3  -2   1       66.25       49.94      2.21 o 
  -2  -2   1    24648.91    24813.19    521.49 o 
  -1  -2   1       16.81       18.16      0.83 o 
   0  -2   1     9778.54     9762.50     97.76 o 
   1  -2   1     1319.11     1416.84     14.96 o 
   2  -2   1     3852.47     4246.34     42.93 o 
   3  -2   1     1841.46     1903.28     20.68 o 
   4  -2   1       30.52       33.13      1.87 o 
   5  -2   1     1024.69     1049.51     12.16 o 
   6  -2   1      250.01      226.66      4.62 o 
   7  -2   1       30.18       26.20      4.06 o 
   8  -2   1        0.10       -1.10      1.35 o 
   9  -2   1        0.24        1.69      1.80 o 
  10  -2   1        5.51       10.95      2.72 o 
 -10  -1   1        0.46        2.27      3.53 o 
  -9  -1   1       35.10       40.96      4.92 o 
  -8  -1   1        8.28        8.75      1.69 o 
  -7  -1   1        3.19        4.04      1.27 o 
  -6  -1   1     1003.67     1003.13     13.85 o 
  -5  -1   1      503.95      516.55      8.11 o 
  -4  -1   1       17.58       21.80      1.43 o 
  -3  -1   1      643.04      635.18      8.21 o 
  -2  -1   1     7702.84     8442.67     83.56 o 
  -1  -1   1     1519.49     1583.61     16.61 o 
   0  -1   1      323.59      369.94      4.51 o 
   1  -1   1     2047.48     2161.59     22.04 o 
   2  -1   1     2323.92     2553.63     26.32 o 
   3  -1   1      813.05      812.82      9.97 o 
   4  -1   1        9.78       13.59      1.24 o 
   5  -1   1      336.85      313.14      5.82 o 
   6  -1   1     1215.79     1266.29     16.46 o 
   7  -1   1       38.70       45.55      2.91 o 
   8  -1   1      139.56      131.36      4.47 o 
   9  -1   1        8.89        5.91      1.90 o 
  10  -1   1        2.70        6.81      3.15 o 
  -9   0   1       18.42       28.16      3.30 o 
  -8   0   1       84.24       82.83      3.61 o 
  -7   0   1       78.72       77.82      3.22 o 
  -6   0   1      137.78      130.32      3.86 o 
  -5   0   1      275.55      265.34      5.29 o 
  -4   0   1      106.34       98.21      2.69 o 
  -3   0   1     1172.40     1266.33     14.43 o 
  -2   0   1       50.80       59.87      1.53 o 
  -1   0   1     2115.44     2179.94     22.32 o 
   0   0   1       34.77       35.41      1.34 o 
   1   0   1     3815.05     4074.51     40.87 o 
   2   0   1      985.29     1082.95     12.01 o 
   3   0   1     6505.97     6843.62     68.71 o 
   4   0   1       79.00       63.78      2.18 o 
   5   0   1      146.24      148.92      3.78 o 
   6   0   1       50.60       51.91      2.76 o 
   7   0   1       11.32       12.97      2.26 o 
   8   0   1        7.34        5.52      1.47 o 
   9   0   1        5.12        5.54      5.09 o 
  10   0   1        7.90       10.86      4.23 o 
  -9   1   1        9.23       14.15      3.13 o 
  -8   1   1      214.08      196.76      5.59 o 
  -7   1   1        9.03       13.94      1.68 o 
  -6   1   1        0.63        1.43      0.90 o 
  -5   1   1      858.42      786.19     11.59 o 
  -4   1   1        4.29        4.17      1.34 o 
  -3   1   1       37.78       41.31      1.54 o 
  -2   1   1     6333.97     6745.23     67.07 o 
  -1   1   1     1587.95     1666.11     19.71 o 
   0   1   1       12.61        9.09      0.52 o 
   1   1   1      184.29      175.93      3.22 o 
   2   1   1      323.68      315.45      4.48 o 
   3   1   1      300.40      275.18      4.52 o 
   4   1   1     1880.77     2087.39     23.30 o 
   5   1   1        3.09        5.33      1.06 o 
   6   1   1       15.81       22.26      1.85 o 
   7   1   1       33.02       29.80      2.28 o 
   8   1   1       88.34       90.41      5.23 o 
   9   1   1        6.65        3.79      3.64 o 
  10   1   1        0.84        1.56      2.03 o 
 -10   2   1        0.68        3.36      2.38 o 
  -9   2   1       14.15       13.71      3.07 o 
  -8   2   1      294.75      275.85      8.32 o 
  -7   2   1       55.36       51.23      2.69 o 
  -6   2   1       55.64       67.43      3.60 o 
  -5   2   1       72.94       74.03      2.59 o 
  -4   2   1      415.42      418.59      6.46 o 
  -3   2   1       14.05       14.06      1.02 o 
  -2   2   1     8869.11     9844.24    112.70 o 
  -1   2   1     1440.51     1498.98     15.83 o 
   0   2   1       72.30       70.68      1.74 o 
   1   2   1    17198.27    16406.13    164.15 o 
   2   2   1       75.66       68.54      1.76 o 
   3   2   1       49.84       54.82      1.83 o 
   4   2   1      119.08      120.81      3.11 o 
   5   2   1       72.36       71.56      2.61 o 
   6   2   1       76.72       72.14      2.92 o 
   7   2   1        1.44        1.46      1.26 o 
   8   2   1       18.24       29.77      3.92 o 
   9   2   1       62.39       73.62      5.47 o 
  10   2   1        1.36        1.26      6.78 o 
 -11   3   1        4.74       -0.39      3.12 o 
 -10   3   1       23.74       26.63      4.30 o 
  -9   3   1        7.37        6.07      2.30 o 
  -8   3   1       10.72       14.23      2.44 o 
  -7   3   1      510.80      477.55     10.65 o 
  -6   3   1       59.39       55.60      2.49 o 
  -5   3   1       37.00       32.86      1.82 o 
  -4   3   1     3562.01     3886.76     40.77 o 
  -3   3   1       23.99       30.77      1.80 o 
  -2   3   1     1605.69     1770.88     19.06 o 
  -1   3   1     1535.08     1601.98     19.59 o 
   0   3   1       87.01       92.26      1.99 o 
   1   3   1     1819.21     1855.32     19.80 o 
   2   3   1      103.08      104.72      2.26 o 
   3   3   1      280.32      331.38      5.49 o 
   4   3   1      834.94      822.55     11.02 o 
   5   3   1       20.63       21.73      2.09 o 
   6   3   1      252.29      242.06      6.80 o 
   7   3   1       30.22       29.81      2.93 o 
   8   3   1        7.78        6.78      3.26 o 
   9   3   1       11.56       13.30      2.98 o 
  10   3   1        0.76        1.90      2.26 o 
 -11   4   1        0.50       -1.03      3.10 o 
 -10   4   1       56.63       78.45     13.96 o 
  -9   4   1      123.96      123.66      5.83 o 
  -8   4   1        6.09        9.52      2.04 o 
  -7   4   1       81.67       64.26      4.58 o 
  -6   4   1       11.53       13.35      1.96 o 
  -5   4   1      120.15      135.33      3.49 o 
  -4   4   1      587.33      663.74      9.08 o 
  -3   4   1        6.29        3.64      0.82 o 
  -2   4   1     2908.30     3043.67     31.82 o 
  -1   4   1     2464.52     2575.27     27.02 o 
   0   4   1      647.08      689.46     10.03 o 
   1   4   1      150.17      141.90      3.43 o 
   2   4   1     1800.95     1986.41     27.90 o 
   3   4   1       24.54       32.75      1.40 o 
   4   4   1      202.88      213.53      4.35 o 
   5   4   1       46.06       39.55      2.82 o 
   6   4   1      227.89      211.10     10.45 o 
   7   4   1      106.00      106.90      7.64 o 
   8   4   1        7.22        6.24      2.36 o 
   9   4   1       31.85       38.11      4.89 o 
  10   4   1       11.43       10.29      4.36 o 
 -10   5   1       13.98       11.59      3.22 o 
  -9   5   1        2.67        1.66      1.84 o 
  -8   5   1        3.07        7.08      2.09 o 
  -7   5   1       16.69       20.17      2.61 o 
  -6   5   1      221.06      198.24      6.05 o 
  -5   5   1      105.88      120.75      5.49 o 
  -4   5   1       80.17       84.78      2.23 o 
  -3   5   1      399.00      439.63     12.75 o 
  -2   5   1     1168.70     1284.52     14.85 o 
  -1   5   1     3145.28     3536.85     36.82 o 
   0   5   1     1274.30     1361.01     15.56 o 
   1   5   1      690.71      738.35      9.45 o 
   2   5   1      557.26      575.25     10.03 o 
   3   5   1      237.24      274.23      6.54 o 
   4   5   1      175.82      167.10      5.96 o 
   5   5   1        0.04        2.36      1.40 o 
   6   5   1      115.64      114.60      4.89 o 
   7   5   1       21.05       23.15      2.95 o 
   8   5   1       29.13       29.06      4.26 o 
   9   5   1        9.86       15.81      3.40 o 
  10   5   1        3.05        3.82      3.59 o 
 -10   6   1        0.00        3.49      2.28 o 
  -9   6   1       23.85       28.32      4.29 o 
  -8   6   1      139.29      135.99      5.84 o 
  -7   6   1        4.66        7.99      2.02 o 
  -6   6   1        0.07        1.98      1.40 o 
  -5   6   1        5.82        5.00      1.40 o 
  -4   6   1      624.89      612.04     11.26 o 
  -3   6   1       15.09       26.79      2.04 o 
  -2   6   1      304.05      310.18      5.09 o 
  -1   6   1      522.02      467.31      6.92 o 
   0   6   1      247.91      249.28      4.54 o 
   1   6   1        0.48       -0.43      0.55 o 
   2   6   1      372.22      374.96      9.64 o 
   3   6   1      112.67      106.83      4.09 o 
   4   6   1      398.15      382.61      8.76 o 
   5   6   1        0.02       -1.27      1.27 o 
   6   6   1       19.89       17.62      2.67 o 
   7   6   1      164.31      163.67     11.81 o 
   8   6   1       37.49       28.65      4.55 o 
   9   6   1        0.33        3.04      2.26 o 
 -10   7   1        0.45        1.99      2.14 o 
  -9   7   1       17.32       17.12      6.33 o 
  -8   7   1       66.26       68.17      4.29 o 
  -7   7   1        1.99        4.98      1.77 o 
  -6   7   1      198.36      179.22      6.64 o 
  -5   7   1      549.21      503.88     10.63 o 
  -4   7   1       75.16       77.48      3.57 o 
  -3   7   1       65.79       64.36      3.16 o 
  -2   7   1       57.88       47.83      1.70 o 
  -1   7   1      621.31      601.88      8.68 o 
   0   7   1      804.85      748.71     10.20 o 
   1   7   1      176.49      179.53      4.80 o 
   2   7   1       90.91       80.37      3.63 o 
   3   7   1        0.05       -1.01      1.92 o 
   4   7   1      127.79      114.32      4.75 o 
   5   7   1        7.85        9.17      2.08 o 
   6   7   1       54.40       54.23      3.70 o 
   7   7   1        0.04        2.31      1.55 o 
   8   7   1       14.65       16.41      3.48 o 
   9   7   1        0.24        0.92      2.24 o 
 -10   8   1        0.50        1.46      3.38 o 
  -9   8   1        7.55       10.57      3.13 o 
  -8   8   1       36.09       33.58      3.25 o 
  -7   8   1       23.06       23.70      3.11 o 
  -6   8   1      409.13      395.07      9.84 o 
  -5   8   1        0.72       -0.53      1.28 o 
  -4   8   1      326.70      324.46      8.07 o 
  -3   8   1      341.23      351.64      8.12 o 
  -2   8   1       37.59       33.55      3.89 o 
  -1   8   1      194.83      205.11      4.54 o 
   0   8   1        0.36        0.90      0.80 o 
   1   8   1       81.55       64.40      3.26 o 
   2   8   1      253.92      233.79      8.48 o 
   3   8   1       75.90       70.04      4.15 o 
   4   8   1        0.53        0.24      1.45 o 
   5   8   1      105.75      106.12      5.04 o 
   6   8   1       42.32       40.19      2.99 o 
   7   8   1       35.83       36.82      4.03 o 
   8   8   1        3.99        6.51      2.59 o 
   9   8   1        0.73       -0.57      3.38 o 
  -9   9   1        0.12        4.16      2.36 o 
  -8   9   1        2.24        2.43      1.76 o 
  -7   9   1        5.09        3.77      1.55 o 
  -6   9   1       27.52       32.74      3.43 o 
  -5   9   1      260.59      242.99      7.41 o 
  -4   9   1      219.20      207.48      6.58 o 
  -3   9   1      974.75      865.33     52.94 o 
  -2   9   1       71.28       73.02      3.54 o 
  -1   9   1      274.10      265.77      5.53 o 
   0   9   1       59.72       53.08      2.41 o 
   1   9   1        0.18        0.90      1.35 o 
   2   9   1      295.62      272.50      7.57 o 
   3   9   1       32.93       33.00      3.29 o 
   4   9   1       67.56       66.13      3.48 o 
   5   9   1        1.20       -1.03      1.38 o 
   6   9   1        1.06        2.78      1.86 o 
   7   9   1       11.52       16.32      3.66 o 
   8   9   1        0.00        1.34      2.12 o 
  -9  10   1        8.49       10.58      3.06 o 
  -8  10   1       11.43       11.14      2.39 o 
  -7  10   1       18.61       16.63      2.85 o 
  -6  10   1      199.11      208.86      8.33 o 
  -5  10   1        1.74        5.37      2.16 o 
  -4  10   1       78.24       83.61      4.38 o 
  -3  10   1      166.89      149.89      5.54 o 
  -2  10   1        8.23       11.85      2.03 o 
  -1  10   1        0.38        0.35      1.26 o 
   0  10   1      596.19      593.80     15.88 o 
   1  10   1      119.23      112.59      4.79 o 
   2  10   1       19.82       17.58      2.65 o 
   3  10   1       63.96       71.93      4.17 o 
   4  10   1       45.88       47.33      3.60 o 
   5  10   1        1.25        4.23      1.97 o 
   6  10   1       54.16       53.25      5.94 o 
   7  10   1       10.91        6.25      4.05 o 
  -9  11   1        2.08        2.63      3.64 o 
  -8  11   1        2.34        9.44      2.22 o 
  -7  11   1       14.83       11.53      2.42 o 
  -6  11   1        0.05        0.49      1.61 o 
  -5  11   1       88.18       87.64      4.74 o 
  -4  11   1        5.14        4.71      1.86 o 
  -3  11   1        7.83        9.22      2.10 o 
  -2  11   1      157.65      149.75      5.64 o 
  -1  11   1      280.88      259.42     28.16 o 
   0  11   1      236.98      233.94      9.40 o 
   1  11   1        2.54        2.06      2.75 o 
   2  11   1        6.06        4.85      2.02 o 
   3  11   1       31.99       38.09      3.90 o 
   4  11   1       24.63       21.32      3.18 o 
   5  11   1        9.29       13.96      2.63 o 
   6  11   1        2.80        1.95      1.81 o 
   7  11   1        5.80        2.81      2.31 o 
  -8  12   1       10.66       17.68      3.69 o 
  -7  12   1       25.22       30.05      3.61 o 
  -6  12   1        0.20        2.39      1.75 o 
  -5  12   1       69.66       68.26      5.44 o 
  -4  12   1       13.74       12.71      2.52 o 
  -3  12   1      211.43      203.17      8.69 o 
  -2  12   1        6.66        4.74      2.15 o 
  -1  12   1       58.99       62.04      5.62 o 
   0  12   1       38.23       40.98      4.80 o 
   1  12   1       61.50       54.32      9.84 o 
   2  12   1      105.00      109.98      7.35 o 
   3  12   1       50.91       52.20      6.11 o 
   4  12   1       81.07       81.30      8.05 o 
   5  12   1        4.37        5.92      1.97 o 
   6  12   1       12.29       12.81      2.78 o 
  -7  13   1        8.50       11.49      2.50 o 
  -6  13   1        1.47        2.28      1.86 o 
  -5  13   1        5.40        6.60      2.21 o 
  -4  13   1       28.32       35.65      3.90 o 
  -3  13   1        2.81        3.08      3.68 o 
  -2  13   1       26.60       22.18      3.92 o 
  -1  13   1       47.69       45.03      4.90 o 
   0  13   1        1.79        0.99      2.89 o 
   1  13   1       50.98       55.32      7.82 o 
   2  13   1       11.67       16.19      3.50 o 
   3  13   1      100.10       94.17      6.86 o 
   4  13   1       33.11       42.93      4.12 o 
   5  13   1        0.00        1.45      1.87 o 
  -6  14   1        0.11        0.23      1.89 o 
  -5  14   1        0.01        2.87      4.94 o 
  -4  14   1        3.32        2.47      2.61 o 
  -3  14   1       20.37       18.85      3.74 o 
  -2  14   1       99.33       94.38      9.29 o 
  -1  14   1        7.79        6.83      2.65 o 
   0  14   1        1.25        5.81      2.45 o 
   1  14   1       68.71       59.98      5.48 o 
   2  14   1        0.28        0.76      2.61 o 
   3  14   1       18.45       22.00      3.90 o 
   4  14   1       19.58       23.24      5.07 o 
  -5  15   1        1.35        2.43      2.22 o 
  -4  15   1        5.15        6.48      3.86 o 
  -3  15   1        9.45        6.74      2.73 o 
  -2  15   1        0.89        4.96      2.39 o 
  -1  15   1        0.37        1.24      2.37 o 
   0  15   1       45.45       48.98      6.08 o 
   1  15   1        2.85        7.75      3.91 o 
   2  15   1        4.60        5.70      2.73 o 
   3  15   1       20.44       11.35      5.18 o 
  -3  16   1        3.18        7.84      4.00 o 
  -2  16   1        0.32       -0.18      2.49 o 
  -1  16   1        5.05        4.37      2.86 o 
   0  16   1        4.39       -1.14      3.59 o 
  -1 -16   2        0.12        1.68      2.60 o 
   0 -16   2       18.88       15.82      4.09 o 
   1 -16   2       21.01       27.79      4.78 o 
   2 -16   2       30.80       49.13      5.63 o 
   3 -16   2       37.50       47.51      6.11 o 
   4 -16   2        1.87       11.61      4.93 o 
  -3 -15   2        0.62        5.44      2.41 o 
  -2 -15   2       19.69       30.71      4.79 o 
  -1 -15   2       10.30       10.59      4.51 o 
   0 -15   2        0.01       -1.15      3.56 o 
   1 -15   2        2.56        3.71      2.28 o 
   2 -15   2        0.63       -1.28      1.76 o 
   3 -15   2        0.02        2.06      2.13 o 
   4 -15   2        0.01        3.33      2.63 o 
   5 -15   2       13.28       16.95      4.05 o 
   6 -15   2        0.00        4.90      3.82 o 
  -5 -14   2        0.18        2.22      2.14 o 
  -4 -14   2        0.05        0.59      2.21 o 
  -3 -14   2       35.87       41.16      5.50 o 
  -2 -14   2       56.11       55.47      5.29 o 
  -1 -14   2       26.93       24.24      4.29 o 
   0 -14   2       13.62       11.99      3.34 o 
   1 -14   2       44.20       46.83     11.17 o 
   2 -14   2        7.76        2.74      2.75 o 
   3 -14   2        3.47        4.37      2.28 o 
   4 -14   2        1.97        7.29      7.17 o 
   5 -14   2        7.76       11.02      2.75 o 
   6 -14   2        2.96        6.87      2.12 o 
   7 -14   2        1.20        2.18      2.05 o 
  -6 -13   2        0.80        1.05      1.96 o 
  -5 -13   2       28.63       30.74      3.80 o 
  -4 -13   2        4.05        7.39      2.10 o 
  -3 -13   2        8.15        8.98      3.16 o 
  -2 -13   2        2.42        2.24      2.21 o 
  -1 -13   2       78.75       73.61      7.87 o 
   0 -13   2      104.91      112.22      7.17 o 
   1 -13   2        6.79        9.34      2.99 o 
   2 -13   2        3.85        3.95      3.25 o 
   3 -13   2       76.80       83.61      6.12 o 
   4 -13   2        0.38        1.76      2.04 o 
   5 -13   2        0.00        1.56      1.70 o 
   6 -13   2        3.11        2.30      2.14 o 
   7 -13   2       19.73       19.44      3.19 o 
   8 -13   2        4.12       -3.10      3.33 o 
  -6 -12   2       19.38       17.71      2.90 o 
  -5 -12   2       12.83       12.03      2.59 o 
  -4 -12   2      113.45      119.45      9.19 o 
  -3 -12   2       21.65       19.57      2.92 o 
  -2 -12   2        0.26       -0.78      1.52 o 
  -1 -12   2       88.59       88.36      6.01 o 
   0 -12   2       15.37       12.56      3.27 o 
   1 -12   2       52.94       53.58      4.87 o 
   2 -12   2       11.92        8.59      2.95 o 
   3 -12   2        0.01       -1.22      1.44 o 
   4 -12   2        4.79       10.44      2.34 o 
   5 -12   2       24.89       28.98      3.39 o 
   6 -12   2        4.02        4.15      1.84 o 
   7 -12   2       40.23       51.61      4.78 o 
   8 -12   2        4.46        7.00      2.27 o 
  -7 -11   2       10.00       13.89      2.60 o 
  -6 -11   2        0.28       -0.58      1.70 o 
  -5 -11   2       15.59       18.00      3.02 o 
  -4 -11   2       54.83       60.09      6.00 o 
  -3 -11   2        0.35        1.62      1.60 o 
  -2 -11   2      136.98      126.03      5.31 o 
  -1 -11   2      112.85      116.27      4.99 o 
   0 -11   2        0.01        1.41      2.01 o 
   1 -11   2       28.52       30.47      4.20 o 
   2 -11   2      498.96      462.45     10.38 o 
   3 -11   2       74.54       72.32      4.40 o 
   4 -11   2       11.36       19.01      2.68 o 
   5 -11   2      114.08      100.90      5.04 o 
   6 -11   2        7.33        9.15      2.25 o 
   7 -11   2        0.01        0.01      1.59 o 
   8 -11   2        1.42        1.60      1.89 o 
   9 -11   2        0.07        0.28      3.46 o 
  -8 -10   2        2.91        7.56      4.39 o 
  -7 -10   2       26.85       33.20      3.88 o 
  -6 -10   2       11.90       11.71      2.51 o 
  -5 -10   2        3.28        2.55      1.72 o 
  -4 -10   2      125.71      117.80      5.35 o 
  -3 -10   2       20.67       22.04      2.94 o 
  -2 -10   2       79.55       71.60      3.90 o 
  -1 -10   2        0.94        3.11      1.50 o 
   0 -10   2        8.50        7.84      2.00 o 
   1 -10   2       77.94       80.47      4.93 o 
   2 -10   2       42.93       46.80      3.02 o 
   3 -10   2       12.10       13.57      2.15 o 
   4 -10   2       43.31       33.08      2.89 o 
   5 -10   2      313.50      285.69      8.70 o 
   6 -10   2        5.20        6.75      1.88 o 
   7 -10   2        1.69        2.38      2.14 o 
   8 -10   2        4.74        3.64      1.95 o 
   9 -10   2        0.00        3.62      4.33 o 
  -8  -9   2        7.61        6.78      2.90 o 
  -7  -9   2       42.49       39.50      5.06 o 
  -6  -9   2       16.95       22.41      3.08 o 
  -5  -9   2       50.33       44.56      3.47 o 
  -4  -9   2        0.53        0.88      1.45 o 
  -3  -9   2        8.64       11.39      2.14 o 
  -2  -9   2        0.22       -0.72      1.16 o 
  -1  -9   2       45.71       37.23      2.66 o 
   0  -9   2        5.22        8.50      1.51 o 
   1  -9   2      195.40      202.29      4.55 o 
   2  -9   2      392.18      353.07      9.75 o 
   3  -9   2       49.53       53.81      3.16 o 
   4  -9   2       10.44       13.53      2.21 o 
   5  -9   2      161.63      144.33      5.56 o 
   6  -9   2        5.40        4.96      1.77 o 
   7  -9   2       53.01       57.63      3.92 o 
   8  -9   2        0.26        1.15      1.56 o 
   9  -9   2        0.00        3.16      2.07 o 
  10  -9   2        2.54        4.88      4.05 o 
  -9  -8   2        2.54        3.95      3.97 o 
  -8  -8   2       30.02       32.39      4.68 o 
  -7  -8   2        1.23       -0.93      1.48 o 
  -6  -8   2      119.92      117.88      5.44 o 
  -5  -8   2        1.10        1.23      1.45 o 
  -4  -8   2      183.18      172.36      9.31 o 
  -3  -8   2       82.37       77.41      3.83 o 
  -2  -8   2      172.38      181.53      5.54 o 
  -1  -8   2        3.54        5.59      0.96 o 
   0  -8   2      561.04      594.14      8.77 o 
   1  -8   2      139.18      136.23      3.44 o 
   2  -8   2       30.83       33.69      1.67 o 
   3  -8   2      177.15      164.45      5.19 o 
   4  -8   2      110.51      101.63      4.21 o 
   5  -8   2      144.60      126.30      4.96 o 
   6  -8   2       18.86       18.87      2.66 o 
   7  -8   2        5.05        5.33      1.92 o 
   8  -8   2       46.84       41.94      3.86 o 
   9  -8   2       29.58       31.15      4.30 o 
  10  -8   2        4.90        7.06      5.13 o 
  -9  -7   2       30.66       32.30      4.65 o 
  -8  -7   2       54.56       55.07      6.68 o 
  -7  -7   2        1.91       -1.56      1.56 o 
  -6  -7   2       36.00       36.85      3.47 o 
  -5  -7   2        8.86        7.24      1.95 o 
  -4  -7   2      371.68      323.65     18.31 o 
  -3  -7   2       37.39       37.74      2.89 o 
  -2  -7   2      182.24      167.26      5.89 o 
  -1  -7   2      120.52      113.63      2.86 o 
   0  -7   2     1122.51     1089.34     13.55 o 
   1  -7   2        6.73        8.31      1.09 o 
   2  -7   2      230.72      200.36      3.94 o 
   3  -7   2        4.19        2.15      1.12 o 
   4  -7   2       20.68       20.19      2.27 o 
   5  -7   2       67.65       63.51      3.46 o 
   6  -7   2       88.35       86.28      4.20 o 
   7  -7   2       20.91       21.77      2.79 o 
   8  -7   2        7.47        6.38      2.03 o 
   9  -7   2        1.97        1.85      2.15 o 
  10  -7   2        0.06        0.63      2.11 o 
  -9  -6   2        2.08        2.77      2.46 o 
  -8  -6   2        0.92        2.35      2.21 o 
  -7  -6   2       20.97       17.74      2.84 o 
  -6  -6   2      654.31      602.55     12.71 o 
  -5  -6   2      341.73      312.91     14.42 o 
  -4  -6   2        1.65        1.16      1.22 o 
  -3  -6   2      279.79      280.79      8.10 o 
  -2  -6   2     1156.08     1271.99     18.53 o 
  -1  -6   2      618.49      568.10      7.86 o 
   0  -6   2      898.77      950.99     11.81 o 
   1  -6   2        4.87        6.75      0.92 o 
   2  -6   2      443.88      527.56      7.42 o 
   3  -6   2      575.14      552.26      9.96 o 
   4  -6   2      413.86      381.24      8.14 o 
   5  -6   2        0.74        2.31      1.10 o 
   6  -6   2       47.38       44.10      2.99 o 
   7  -6   2        7.97        7.65      1.99 o 
   8  -6   2       21.48       23.39      3.06 o 
   9  -6   2        1.98        9.51      6.20 o 
  10  -6   2        1.97        5.55      2.39 o 
 -10  -5   2       10.42       12.90      4.77 o 
  -9  -5   2       23.95       31.99      4.76 o 
  -8  -5   2       15.60       18.21      3.63 o 
  -7  -5   2       17.71       13.76      2.47 o 
  -6  -5   2     1144.51     1126.37     28.33 o 
  -5  -5   2      160.60      141.94      5.72 o 
  -4  -5   2      186.59      171.74      5.20 o 
  -3  -5   2      152.48      127.31      2.88 o 
  -2  -5   2      526.73      481.67      6.74 o 
  -1  -5   2       41.39       48.46      2.51 o 
   0  -5   2     4623.84     5058.00     51.52 o 
   1  -5   2     1724.78     1795.65     19.77 o 
   2  -5   2      836.38      760.30      9.58 o 
   3  -5   2       11.19        9.52      0.92 o 
   4  -5   2       76.70      101.01      2.74 o 
   5  -5   2      220.79      236.01      6.24 o 
   6  -5   2       40.08       38.18      2.73 o 
   7  -5   2       16.22       18.08      3.39 o 
   8  -5   2       60.36       55.61      4.70 o 
   9  -5   2       12.93        8.61      3.80 o 
  10  -5   2       33.69       39.55      7.42 o 
 -10  -4   2        0.17        1.37      3.12 o 
  -9  -4   2        1.13        2.87      3.41 o 
  -8  -4   2       91.60       90.78      6.82 o 
  -7  -4   2       59.41       59.31      4.87 o 
  -6  -4   2      177.44      173.68      5.77 o 
  -5  -4   2        6.06        4.50      1.46 o 
  -4  -4   2     3298.85     3571.06     38.18 o 
  -3  -4   2      410.80      436.19      7.07 o 
  -2  -4   2     1904.33     2153.75     23.26 o 
  -1  -4   2      978.46     1000.59     11.67 o 
   0  -4   2      300.88      293.55      4.47 o 
   1  -4   2      812.71      799.85      9.62 o 
   3  -4   2      510.32      579.57      7.88 o 
   4  -4   2     1057.35     1177.30     15.13 o 
   5  -4   2       37.82       40.78      1.98 o 
   6  -4   2       32.85       35.17      3.23 o 
   7  -4   2       65.75       67.77      3.62 o 
   8  -4   2       18.82       25.86      3.68 o 
   9  -4   2        0.96        0.83      1.86 o 
  10  -4   2        5.10        5.70      3.44 o 
 -10  -3   2        1.30        1.21      2.73 o 
  -9  -3   2       33.47       34.89      4.68 o 
  -8  -3   2       47.72       55.60      4.73 o 
  -7  -3   2        0.04        1.53      1.41 o 
  -6  -3   2        6.01        6.21      1.32 o 
  -5  -3   2      325.51      313.07      5.94 o 
  -4  -3   2     4510.03     4999.45     51.89 o 
  -3  -3   2      354.63      370.84      5.72 o 
  -2  -3   2     4340.45     4608.76     46.94 o 
  -1  -3   2     4598.28     4870.29     49.14 o 
   0  -3   2     3354.80     3576.49     36.36 o 
   1  -3   2      107.99      101.68      2.17 o 
   2  -3   2      554.21      574.79      7.36 o 
   3  -3   2      527.38      480.18      6.76 o 
   4  -3   2      149.89      155.89      3.52 o 
   5  -3   2      314.05      302.63      5.71 o 
   6  -3   2        6.36        5.97      1.19 o 
   7  -3   2      272.95      260.05      5.95 o 
   8  -3   2       14.81       12.44      2.88 o 
   9  -3   2        6.66       11.49      2.87 o 
  10  -3   2       20.05       22.70      3.79 o 
  11  -3   2        8.46       22.80      5.65 o 
 -10  -2   2        2.47        3.40      2.29 o 
  -9  -2   2       42.72       44.57      4.90 o 
  -8  -2   2        3.35        2.73      2.04 o 
  -7  -2   2       25.73       26.97      2.18 o 
  -6  -2   2       14.28       20.45      1.96 o 
  -5  -2   2      132.99      132.58      4.05 o 
  -4  -2   2      249.99      254.76      4.80 o 
  -3  -2   2     2051.80     2069.24     25.67 o 
  -2  -2   2    12678.13    13494.00    132.93 o 
  -1  -2   2      313.41      374.64      4.93 o 
   0  -2   2       41.98       34.56      1.13 o 
   1  -2   2      284.50      313.76      4.28 o 
   2  -2   2      103.16       95.32      2.13 o 
   3  -2   2       54.17       68.76      2.02 o 
   4  -2   2      308.30      330.18      5.58 o 
   5  -2   2      850.36      811.89     11.19 o 
   6  -2   2        1.95        3.79      1.13 o 
   7  -2   2        7.38        9.16      1.57 o 
   8  -2   2       12.46        9.61      2.51 o 
   9  -2   2        8.25        6.59      2.32 o 
  10  -2   2        5.14        6.21      2.49 o 
 -10  -1   2       11.32       12.78      4.81 o 
  -9  -1   2       19.71       20.63      4.53 o 
  -8  -1   2        6.97        7.05      1.74 o 
  -7  -1   2       19.30       18.74      1.97 o 
  -6  -1   2       61.13       58.33      2.62 o 
  -5  -1   2      136.86      132.46      6.33 o 
  -4  -1   2      181.56      164.82      3.65 o 
  -3  -1   2     4383.92     4722.61     48.24 o 
  -2  -1   2    17555.29    17915.39    176.73 o 
  -1  -1   2      505.65      577.92      7.58 o 
   0  -1   2     1228.33     1324.55     14.08 o 
   1  -1   2      672.47      743.26      9.39 o 
   2  -1   2      299.56      313.21      4.44 o 
   3  -1   2        0.95        2.15      0.68 o 
   4  -1   2      598.74      617.91      8.62 o 
   5  -1   2       22.37       22.08      1.73 o 
   6  -1   2        0.49        0.67      0.98 o 
   7  -1   2      294.69      285.44      6.36 o 
   8  -1   2       41.50       40.80      3.08 o 
   9  -1   2       32.18       43.99      4.33 o 
  10  -1   2        0.08       -0.49      2.58 o 
 -10   0   2        0.15       -1.37      3.02 o 
  -9   0   2       17.17       19.45      3.02 o 
  -8   0   2       48.44       43.78      3.19 o 
  -7   0   2       26.32       28.39      2.14 o 
  -6   0   2      454.59      424.51     17.38 o 
  -5   0   2      821.01      791.27     10.98 o 
  -4   0   2      153.09      135.35      3.20 o 
  -3   0   2      591.60      615.60      7.99 o 
  -2   0   2     4945.90     5407.02     54.25 o 
  -1   0   2        1.77        3.09      0.80 o 
   0   0   2     1542.01     1596.79     19.51 o 
   1   0   2      854.31      830.43     10.99 o 
   2   0   2       94.58       97.33      2.18 o 
   3   0   2     1551.39     1561.77     17.44 o 
   4   0   2      239.01      243.04      4.55 o 
   5   0   2        1.41        0.21      0.78 o 
   6   0   2      523.67      507.14      8.55 o 
   7   0   2       35.49       35.12      2.29 o 
   8   0   2        0.12       -0.53      1.61 o 
   9   0   2        0.09        2.24      3.02 o 
  10   0   2        8.06        5.98      3.46 o 
 -10   1   2        3.12       11.87      4.75 o 
  -9   1   2        8.59        8.18      3.46 o 
  -8   1   2       16.08       20.40      2.87 o 
  -7   1   2       15.55       24.02      2.19 o 
  -6   1   2      114.98      102.50      5.08 o 
  -5   1   2      908.20      921.09     12.27 o 
  -4   1   2        1.86        0.34      0.70 o 
  -3   1   2     1227.31     1345.30     15.25 o 
  -2   1   2    16378.40    16916.64    166.58 o 
  -1   1   2      378.68      396.05      5.03 o 
   0   1   2     9467.10     9628.22     94.98 o 
   1   1   2     2590.48     2765.17     28.31 o 
   2   1   2     2023.94     2188.23     23.10 o 
   3   1   2       12.16       13.38      1.09 o 
   4   1   2     2122.92     2286.04     25.27 o 
   5   1   2       44.43       46.70      2.14 o 
   6   1   2      503.49      467.85      8.12 o 
   7   1   2      120.55      116.21      3.91 o 
   8   1   2        3.95        1.31      1.84 o 
   9   1   2       16.13       17.97      3.51 o 
  10   1   2        0.02       -0.92      2.06 o 
 -10   2   2       40.95       49.13      6.32 o 
  -9   2   2        6.33        3.53      2.37 o 
  -8   2   2      142.24      143.36      9.85 o 
  -7   2   2      191.65      183.10      5.64 o 
  -6   2   2       70.67       71.61      3.85 o 
  -5   2   2       25.54       19.26      1.61 o 
  -4   2   2      135.58      142.49      3.73 o 
  -3   2   2      757.35      727.61      9.22 o 
  -2   2   2     2742.67     3046.45     31.51 o 
  -1   2   2      412.07      410.02      5.38 o 
   0   2   2     1671.77     1898.77     19.99 o 
   1   2   2     1391.35     1469.30     15.95 o 
   2   2   2      488.34      488.66      6.56 o 
   3   2   2     2052.46     2210.20     24.06 o 
   4   2   2     2279.21     2301.20     25.59 o 
   5   2   2        4.60        3.83      1.00 o 
   6   2   2        3.66        3.68      1.19 o 
   7   2   2      101.95       92.17      4.71 o 
   8   2   2        0.02        0.00      1.97 o 
   9   2   2        0.01        1.85      2.17 o 
  10   2   2        2.95        5.05      2.47 o 
 -11   3   2        9.91       18.55      5.21 o 
 -10   3   2        3.30        6.50      2.58 o 
  -9   3   2       24.24       28.01      4.03 o 
  -8   3   2        0.89        1.69      2.95 o 
  -7   3   2       26.22       21.88      2.54 o 
  -6   3   2        1.94        1.39      1.31 o 
  -5   3   2      220.71      191.49      3.93 o 
  -4   3   2     4179.66     4499.97     41.97 o 
  -3   3   2      162.61      169.97      3.37 o 
  -2   3   2     5809.05     6429.82     64.63 o 
  -1   3   2     1588.15     1529.23     16.73 o 
   0   3   2     1009.68     1062.31     12.13 o 
   1   3   2       63.37       68.33      1.90 o 
   2   3   2       39.91       35.47      1.72 o 
   3   3   2     1836.12     2037.11     22.62 o 
   4   3   2      380.87      344.59      5.95 o 
   5   3   2        3.95        1.02      0.93 o 
   6   3   2      210.12      202.83      6.12 o 
   7   3   2      172.27      155.58      7.31 o 
   8   3   2        2.48        4.00      2.73 o 
   9   3   2       93.31       92.38      6.34 o 
  10   3   2        1.93        4.94      2.57 o 
 -11   4   2        0.05       -1.44      2.79 o 
 -10   4   2        1.50        7.14      2.67 o 
  -9   4   2        7.45        9.94      2.74 o 
  -8   4   2       97.61       81.25      9.85 o 
  -7   4   2       90.33       90.71      4.22 o 
  -6   4   2       22.92       26.59      2.20 o 
  -5   4   2      529.50      548.47      7.71 o 
  -4   4   2       43.57       39.50      2.42 o 
  -3   4   2      427.64      499.85      7.14 o 
  -2   4   2       44.16       48.73      1.68 o 
  -1   4   2        9.36        7.35      0.88 o 
   0   4   2     2682.04     2921.51     30.62 o 
   1   4   2     4334.98     4547.24     46.63 o 
   2   4   2     2142.72     2361.90     25.62 o 
   3   4   2       48.31       54.96      2.52 o 
   4   4   2        1.37        1.46      0.80 o 
   5   4   2       36.80       41.35      2.75 o 
   6   4   2       13.34       14.41      2.29 o 
   7   4   2        0.90        5.65      2.27 o 
   8   4   2       19.50       19.81      3.72 o 
   9   4   2       20.46       29.16      5.20 o 
  10   4   2       28.37       34.03      4.99 o 
 -10   5   2       11.20        8.95      3.69 o 
  -9   5   2        9.13       21.30      4.02 o 
  -8   5   2       10.12       13.11      3.11 o 
  -7   5   2        7.17        8.55      1.87 o 
  -6   5   2      949.43      934.26     13.96 o 
  -5   5   2      162.43      161.67      4.46 o 
  -4   5   2       32.80       42.97      2.61 o 
  -3   5   2      712.75      746.10     10.09 o 
  -2   5   2      437.99      477.03      6.94 o 
  -1   5   2        0.06        0.22      0.66 o 
   0   5   2     1390.14     1569.49     17.86 o 
   1   5   2      104.43       99.89      2.68 o 
   2   5   2     2394.85     2467.94     26.99 o 
   3   5   2       72.26       75.08      4.37 o 
   4   5   2        2.16        0.87      1.12 o 
   5   5   2      261.73      260.03     10.04 o 
   6   5   2        2.24        5.36      1.77 o 
   7   5   2       19.48       21.81      3.65 o 
   8   5   2        8.36       10.49      3.15 o 
   9   5   2        0.13        3.68      2.13 o 
  10   5   2        1.90        5.92      2.98 o 
 -10   6   2        3.43        7.54      2.80 o 
  -9   6   2       30.10       26.44      4.24 o 
  -8   6   2      126.78      116.16      6.97 o 
  -7   6   2      135.78      140.89     10.66 o 
  -6   6   2        0.13       -1.17      1.17 o 
  -5   6   2       70.49       69.45      3.77 o 
  -4   6   2        9.32       12.58      1.86 o 
  -3   6   2       23.69       15.54      1.15 o 
  -2   6   2      114.97      104.33      2.79 o 
  -1   6   2     1616.02     1598.33     18.53 o 
   0   6   2      156.49      142.61      3.57 o 
   1   6   2      953.96     1051.65     13.20 o 
   2   6   2     1021.39     1053.40     13.29 o 
   3   6   2       41.11       45.56      4.94 o 
   4   6   2        1.02        0.55      1.28 o 
   5   6   2       33.44       39.44      3.16 o 
   6   6   2        4.49        5.77      1.88 o 
   7   6   2       62.41       69.60      6.82 o 
   8   6   2       48.11       38.98      4.57 o 
   9   6   2        1.40       -1.04      2.05 o 
 -10   7   2        2.20        4.15      2.63 o 
  -9   7   2       22.85       29.20      4.39 o 
  -8   7   2        0.75        0.63      2.61 o 
  -7   7   2       19.41       23.11      2.88 o 
  -6   7   2       46.60       47.59      3.32 o 
  -5   7   2      656.70      650.41     12.63 o 
  -4   7   2      496.56      489.99     10.11 o 
  -3   7   2        4.73        4.59      1.34 o 
  -2   7   2       45.24       39.51      1.85 o 
  -1   7   2       33.33       37.08      1.85 o 
   0   7   2     1201.31     1257.98     15.56 o 
   1   7   2      328.76      342.07      6.05 o 
   2   7   2      443.82      390.33     17.12 o 
   3   7   2      388.34      388.24      8.96 o 
   4   7   2      155.65      145.46      5.43 o 
   5   7   2      106.56       95.96      6.64 o 
   6   7   2       44.73       35.36      3.42 o 
   7   7   2        2.70        1.86      2.11 o 
   8   7   2        0.32       -0.81      1.93 o 
   9   7   2        1.09       -1.65      2.14 o 
 -10   8   2        0.95        5.70      2.60 o 
  -9   8   2       21.04       22.74      3.94 o 
  -8   8   2       17.12       14.98      3.20 o 
  -7   8   2        5.98       10.98      2.50 o 
  -6   8   2       64.50       58.48      3.71 o 
  -5   8   2        9.46       10.04      2.37 o 
  -4   8   2      506.16      476.11     10.29 o 
  -3   8   2       53.91       57.64      4.09 o 
  -2   8   2        0.00       -0.52      0.91 o 
  -1   8   2      339.22      322.80     12.47 o 
   0   8   2      416.63      395.31     16.62 o 
   1   8   2      178.23      193.07      5.77 o 
   2   8   2        4.53        3.02      1.42 o 
   3   8   2      118.24      112.54      5.25 o 
   4   8   2        0.66       -0.07      1.40 o 
   5   8   2      274.27      272.02      8.23 o 
   6   8   2        3.76        2.00      1.80 o 
   7   8   2        3.55        0.74      3.16 o 
   8   8   2       88.87       94.20      6.79 o 
  -9   9   2        1.91        0.06      2.10 o 
  -8   9   2       68.24       65.76      5.53 o 
  -7   9   2       35.46       37.87      7.22 o 
  -6   9   2        0.00        0.42      1.59 o 
  -5   9   2       16.00       11.00      2.35 o 
  -4   9   2        5.55        3.75      1.65 o 
  -3   9   2        2.78        2.08      1.43 o 
  -2   9   2       85.73       77.37      3.76 o 
  -1   9   2       21.59       21.64      2.01 o 
   0   9   2      805.40      784.69     13.93 o 
   1   9   2      338.62      331.47      8.22 o 
   2   9   2     1360.27     1359.60     21.67 o 
   3   9   2      229.71      218.96      8.51 o 
   4   9   2        1.01        1.15      1.59 o 
   5   9   2        0.46        1.12      1.62 o 
   6   9   2        3.48        4.45      2.02 o 
   7   9   2        0.21        0.13      1.87 o 
   8   9   2        0.17        2.82      2.49 o 
  -9  10   2        9.12        1.13      2.28 o 
  -8  10   2       11.27       16.45      3.34 o 
  -7  10   2        0.42        1.10      1.55 o 
  -6  10   2       39.56       45.88      3.76 o 
  -5  10   2       98.50       98.29      4.87 o 
  -4  10   2       86.19       74.85      4.18 o 
  -3  10   2        1.04       -0.54      1.27 o 
  -2  10   2      207.38      197.00      8.25 o 
  -1  10   2      157.97      152.78      5.32 o 
   0  10   2       28.05       29.96      2.90 o 
   1  10   2      281.28      265.35      7.61 o 
   2  10   2       89.03       86.35      6.89 o 
   3  10   2        7.96        9.18      2.30 o 
   4  10   2        0.29        0.33      1.60 o 
   5  10   2       98.11       88.27      5.04 o 
   6  10   2       46.53       56.74      6.19 o 
   7  10   2        6.51        8.32      2.57 o 
  -8  11   2        0.36        0.18      1.91 o 
  -7  11   2       10.96        8.46      2.24 o 
  -6  11   2        0.58        4.14      1.82 o 
  -5  11   2        0.45        0.62      1.67 o 
  -4  11   2        1.49        3.19      1.75 o 
  -3  11   2       44.39       46.26      3.35 o 
  -2  11   2      640.03      615.03     17.72 o 
  -1  11   2       70.50       86.17      5.66 o 
   0  11   2        0.03       -0.89      1.61 o 
   1  11   2       19.42       21.10      3.89 o 
   2  11   2        8.07       10.93      2.38 o 
   3  11   2       11.66       10.56      2.41 o 
   4  11   2        9.55        8.95      2.33 o 
   5  11   2        9.02        9.04      2.24 o 
   6  11   2        0.07        6.74      2.75 o 
   7  11   2        0.16       -0.62      3.12 o 
  -8  12   2       21.74       26.85      4.35 o 
  -7  12   2       14.88       19.25      3.12 o 
  -6  12   2        0.08       -0.96      1.60 o 
  -5  12   2       13.07       17.07      3.68 o 
  -4  12   2       33.93       41.31      3.84 o 
  -3  12   2       35.44       24.50      3.38 o 
  -2  12   2      142.21      132.94      7.32 o 
  -1  12   2       10.21       15.37      3.25 o 
   0  12   2        1.87        0.66      3.04 o 
   1  12   2        0.06       -0.02      2.61 o 
   2  12   2       26.23       22.76      3.07 o 
   3  12   2       60.39       57.83      4.24 o 
   4  12   2       24.94       34.42      3.93 o 
   5  12   2       12.02       12.70      3.03 o 
   6  12   2        1.25        1.07      2.33 o 
  -7  13   2        0.80        0.28      2.22 o 
  -6  13   2       24.50       22.18      3.24 o 
  -5  13   2        6.80        7.00      2.21 o 
  -4  13   2        8.90       14.96      3.39 o 
  -3  13   2        2.24        1.95      2.13 o 
  -2  13   2       22.53       23.57      4.14 o 
  -1  13   2        4.86       10.00      3.15 o 
   0  13   2        0.01        0.14      1.93 o 
   1  13   2       23.46       20.81      5.08 o 
   2  13   2       38.91       50.70     11.71 o 
   3  13   2        0.27        2.57      2.35 o 
   4  13   2        0.21        2.21      1.86 o 
   5  13   2        1.08        3.57      2.02 o 
  -6  14   2        3.87        2.61      3.23 o 
  -5  14   2        0.18       -2.23      2.23 o 
  -4  14   2        4.40        5.98      4.67 o 
  -3  14   2        5.62        6.13      2.43 o 
  -2  14   2        0.80        2.14      2.48 o 
  -1  14   2       19.51       24.25      4.11 o 
   0  14   2        0.03        0.85      1.92 o 
   1  14   2       31.70       30.60      6.59 o 
   2  14   2        0.12        1.98      2.23 o 
   3  14   2        0.69        5.15      2.70 o 
   4  14   2        7.18       11.83      3.45 o 
  -5  15   2        3.44        1.01      3.53 o 
  -4  15   2       15.27       19.42      5.47 o 
  -3  15   2        9.15       20.09      6.63 o 
  -2  15   2        2.42        4.58      2.59 o 
  -1  15   2        0.67        5.37      2.70 o 
   0  15   2        6.09        6.74      2.77 o 
   1  15   2        5.94        6.13      2.72 o 
   2  15   2        1.01        3.55      3.42 o 
  -2  16   2        2.92        3.92      3.77 o 
  -2 -16   3        0.70        1.88      3.10 o 
  -1 -16   3        0.00        0.02      2.16 o 
   0 -16   3        3.04        0.12      2.25 o 
   1 -16   3        3.67        3.27      2.62 o 
   2 -16   3        0.45        3.45      2.51 o 
   3 -16   3        4.65        5.23      2.65 o 
   4 -16   3       28.90       46.74      8.85 o 
  -3 -15   3       16.74       16.39      3.65 o 
  -2 -15   3       42.21       48.56      8.95 o 
  -1 -15   3       10.02       14.96      3.45 o 
   0 -15   3       26.26       27.54      4.53 o 
   1 -15   3        0.11        2.54      2.26 o 
   2 -15   3        2.17        5.20      2.49 o 
   3 -15   3       11.40       11.27      3.02 o 
   4 -15   3        0.92        8.30      3.12 o 
   5 -15   3        6.57        6.77      5.77 o 
   6 -15   3        1.85        2.43      2.56 o 
  -5 -14   3       22.60       18.29      3.92 o 
  -4 -14   3        1.27        0.20      1.81 o 
  -3 -14   3       30.61       39.46      5.34 o 
  -2 -14   3       80.60       76.06      6.09 o 
  -1 -14   3       10.83        9.77      3.27 o 
   0 -14   3        2.98        0.92      2.29 o 
   1 -14   3       45.55       53.73      5.19 o 
   2 -14   3       50.03       54.41      5.08 o 
   3 -14   3       14.04       11.03      3.24 o 
   4 -14   3       36.36       35.08      4.94 o 
   5 -14   3       10.98       13.77      3.04 o 
   6 -14   3        2.22        5.56      2.01 o 
   7 -14   3        0.64        2.25      1.96 o 
  -6 -13   3        1.13        0.25      1.97 o 
  -5 -13   3        3.29        1.64      1.94 o 
  -4 -13   3       23.35       27.18      4.84 o 
  -3 -13   3        0.63        0.55      1.76 o 
  -2 -13   3        7.10       12.35      3.20 o 
  -1 -13   3        0.09       -0.46      2.26 o 
   0 -13   3      107.81       96.53      6.71 o 
   1 -13   3       23.59       29.93      9.03 o 
   2 -13   3       47.12       46.64      5.70 o 
   3 -13   3       27.13       28.72      4.41 o 
   4 -13   3        2.14        1.99      1.69 o 
   5 -13   3        1.73        0.64      1.48 o 
   6 -13   3        0.01        1.99      1.74 o 
   7 -13   3       13.98       13.25      3.40 o 
  -6 -12   3        2.84        1.17      1.86 o 
  -5 -12   3        4.18        2.53      1.90 o 
  -4 -12   3        5.96        8.03      2.22 o 
  -3 -12   3        0.12        1.32      1.73 o 
  -2 -12   3       34.85       37.04      3.60 o 
  -1 -12   3      333.44      323.30     11.70 o 
   0 -12   3       37.28       45.32      4.80 o 
   1 -12   3      129.34      129.12      7.16 o 
   2 -12   3       14.09       17.15      3.43 o 
   3 -12   3        0.15        2.48      1.45 o 
   4 -12   3        3.48        5.46      1.93 o 
   5 -12   3       15.26        9.62      2.28 o 
   6 -12   3        0.53        1.12      2.09 o 
   7 -12   3       52.29       52.47      4.41 o 
   8 -12   3        1.96        6.40      2.64 o 
  -7 -11   3        0.11       -0.39      2.26 o 
  -6 -11   3       26.45       43.45      4.80 o 
  -5 -11   3        0.13       -1.43      1.49 o 
  -4 -11   3       14.81       16.40      2.66 o 
  -3 -11   3       17.83       16.46      2.71 o 
  -2 -11   3       89.71       78.62      4.25 o 
  -1 -11   3        9.08       12.75      2.27 o 
   0 -11   3        0.46        5.91      2.58 o 
   1 -11   3       34.41       34.43      4.58 o 
   2 -11   3      334.03      312.76     16.16 o 
   3 -11   3      110.34      114.26      4.98 o 
   4 -11   3       54.86       57.29      4.46 o 
   5 -11   3        2.57       -0.18      1.52 o 
   6 -11   3       38.02       50.22      4.13 o 
   7 -11   3        5.21        7.02      2.24 o 
   8 -11   3       34.47       39.38     10.00 o 
   9 -11   3        0.08        0.41      3.30 o 
  -8 -10   3        6.91        9.57      4.82 o 
  -7 -10   3        0.74       -1.87      1.87 o 
  -6 -10   3        3.95        7.10      2.08 o 
  -5 -10   3        3.38        5.58      2.30 o 
  -4 -10   3      148.41      145.95      5.88 o 
  -3 -10   3      154.30      153.20     10.63 o 
  -2 -10   3       35.10       31.53      2.98 o 
  -1 -10   3      387.90      368.76     13.83 o 
   0 -10   3       36.62       31.63      2.67 o 
   1 -10   3       12.55       16.20      2.23 o 
   2 -10   3       43.61       48.11      3.40 o 
   3 -10   3       52.62       58.36      3.42 o 
   4 -10   3       37.60       33.94      4.08 o 
   5 -10   3       37.54       38.59      3.53 o 
   6 -10   3        7.30       10.58      2.30 o 
   7 -10   3        8.94        8.88      2.15 o 
   8 -10   3       29.05       36.92      4.78 o 
   9 -10   3        0.23        1.86      2.45 o 
  -8  -9   3       23.62       31.13      5.04 o 
  -7  -9   3        4.98        7.65      2.74 o 
  -6  -9   3       33.76       34.55      3.68 o 
  -5  -9   3        2.57        3.85      1.82 o 
  -4  -9   3       90.82       75.98      4.09 o 
  -3  -9   3       28.16       27.70      2.97 o 
  -2  -9   3      126.24      126.02      5.28 o 
  -1  -9   3       13.40        8.79      2.71 o 
   0  -9   3      870.91      855.57     11.95 o 
   1  -9   3       79.85       87.65      3.20 o 
   2  -9   3       61.80       65.34      3.35 o 
   3  -9   3        6.05        5.61      1.68 o 
   4  -9   3        4.54        3.55      1.83 o 
   5  -9   3      130.14      127.16      6.33 o 
   6  -9   3       15.14        9.00      2.19 o 
   7  -9   3        0.19        0.44      1.47 o 
   8  -9   3        0.88        0.53      1.84 o 
   9  -9   3        0.26        5.43      2.58 o 
  -9  -8   3       17.16       15.79      5.47 o 
  -8  -8   3       19.26       21.55      4.11 o 
  -7  -8   3        2.70        5.58      2.49 o 
  -6  -8   3       14.34       20.53      3.17 o 
  -5  -8   3        7.45        3.87      2.69 o 
  -4  -8   3       49.10       57.81      3.55 o 
  -3  -8   3      853.09      736.18     45.80 o 
  -2  -8   3        7.14        5.49      2.19 o 
  -1  -8   3       61.43       60.31      3.24 o 
   0  -8   3      415.80      409.50      6.85 o 
   1  -8   3      229.19      232.95      4.83 o 
   2  -8   3       27.80       27.95      1.72 o 
   3  -8   3        6.07        8.81      1.72 o 
   4  -8   3       14.92       14.56      2.10 o 
   5  -8   3      286.74      276.94      8.49 o 
   6  -8   3      220.98      203.16      9.74 o 
   7  -8   3        1.07       -0.20      1.46 o 
   8  -8   3       26.48       28.75      6.38 o 
   9  -8   3        0.00        2.61      2.03 o 
  10  -8   3        0.33       -1.29      3.16 o 
  -9  -7   3        0.69        4.70      2.60 o 
  -8  -7   3       64.26       52.04      5.01 o 
  -7  -7   3       49.72       45.20      4.93 o 
  -6  -7   3        4.79        3.38      1.62 o 
  -5  -7   3        9.38       11.15      2.13 o 
  -4  -7   3      152.51      152.56      5.34 o 
  -3  -7   3       27.21       31.16      2.97 o 
  -2  -7   3       38.47       35.72      2.60 o 
  -1  -7   3      581.48      580.24      8.46 o 
   0  -7   3       41.85       64.20      3.24 o 
   1  -7   3      584.28      615.23      9.70 o 
   2  -7   3     2395.93     2637.05     29.00 o 
   3  -7   3      323.11      311.29      7.19 o 
   4  -7   3      124.22      128.35      4.61 o 
   5  -7   3      144.89      133.45      4.93 o 
   6  -7   3      156.92      146.84      5.45 o 
   7  -7   3        7.32        9.26      2.04 o 
   8  -7   3        3.09        1.05      3.73 o 
   9  -7   3       17.52       21.35      3.73 o 
  10  -7   3        0.01        3.18      2.50 o 
  -9  -6   3        0.89        6.47      2.58 o 
  -8  -6   3        0.01        0.18      2.10 o 
  -7  -6   3       62.52       54.26      6.78 o 
  -6  -6   3       14.89       16.24      2.52 o 
  -5  -6   3      848.15      821.80     14.81 o 
  -4  -6   3       67.02       70.79      3.97 o 
  -3  -6   3      406.50      394.36      8.37 o 
  -2  -6   3        0.62        1.27      0.66 o 
  -1  -6   3        1.07        1.88      1.05 o 
   0  -6   3      752.52      833.60     10.78 o 
   1  -6   3       61.43       50.48      1.93 o 
   2  -6   3     1315.89     1398.85     16.44 o 
   3  -6   3      727.33      725.86      9.83 o 
   4  -6   3       14.38       18.71      2.11 o 
   5  -6   3       10.82       10.85      2.84 o 
   6  -6   3       23.13       25.09      2.70 o 
   7  -6   3        5.38        6.56      1.93 o 
   8  -6   3       20.44       15.89      3.28 o 
   9  -6   3        0.82        3.96      2.30 o 
  10  -6   3        2.47       -2.01      5.89 o 
 -10  -5   3        0.06        2.26      2.58 o 
  -9  -5   3        0.09        2.88      2.19 o 
  -8  -5   3       16.11       11.97      4.35 o 
  -7  -5   3       40.06       40.80      4.61 o 
  -6  -5   3       68.11       60.67      3.60 o 
  -5  -5   3       44.32       45.41      4.69 o 
  -4  -5   3      462.99      493.99      8.19 o 
  -3  -5   3      315.10      272.35      9.53 o 
  -2  -5   3      459.26      484.99      7.11 o 
  -1  -5   3      596.53      597.34      8.10 o 
   0  -5   3      874.54      840.12     10.52 o 
   1  -5   3     1037.03     1067.58     12.81 o 
   2  -5   3      275.09      272.76      4.71 o 
   3  -5   3      260.08      246.43      4.55 o 
   4  -5   3        3.47        0.04      0.78 o 
   5  -5   3      573.82      574.32      8.92 o 
   6  -5   3      127.04      116.16      4.55 o 
   7  -5   3      483.10      486.68     10.81 o 
   8  -5   3       35.01       34.46      4.41 o 
   9  -5   3      110.98      108.35     16.37 o 
  10  -5   3        0.42        2.92      2.30 o 
 -10  -4   3        6.03        8.69      2.84 o 
  -9  -4   3       23.78       29.89      4.57 o 
  -8  -4   3      169.77      156.27     10.01 o 
  -7  -4   3      207.24      198.82      8.56 o 
  -6  -4   3       60.92       60.51      4.69 o 
  -5  -4   3      209.18      210.16      5.53 o 
  -4  -4   3      913.85      901.56     11.96 o 
  -3  -4   3      251.73      255.39      4.71 o 
  -2  -4   3      487.67      473.08      6.81 o 
  -1  -4   3      325.55      295.25      4.74 o 
   0  -4   3      136.33      146.09      2.99 o 
   1  -4   3      353.26      357.58      5.95 o 
   2  -4   3     1059.48     1172.22     13.73 o 
   3  -4   3      285.11      297.04      5.09 o 
   4  -4   3     2197.63     2285.03     25.49 o 
   5  -4   3        2.33        3.95      1.02 o 
   6  -4   3       61.18       68.59      2.85 o 
   7  -4   3        0.36        1.99      1.78 o 
   8  -4   3       17.87       23.04      3.61 o 
   9  -4   3       12.29       15.81      4.40 o 
  10  -4   3       12.05       10.89      2.88 o 
 -10  -3   3        0.03        1.45      4.24 o 
  -9  -3   3       24.98       27.71      4.34 o 
  -8  -3   3       39.20       41.11      4.42 o 
  -7  -3   3       11.01       10.88      3.19 o 
  -6  -3   3       21.47       29.95      2.18 o 
  -5  -3   3       72.47       78.10      2.78 o 
  -4  -3   3      464.04      446.35      7.09 o 
  -3  -3   3     1492.95     1633.09     18.60 o 
  -2  -3   3      335.09      295.39      4.75 o 
  -1  -3   3       60.36       58.26      1.74 o 
   0  -3   3       41.46       39.03      1.42 o 
   1  -3   3     4274.71     4540.08     46.06 o 
   2  -3   3      498.18      477.00      6.59 o 
   3  -3   3      848.98      899.87     11.21 o 
   4  -3   3      734.45      777.82     10.41 o 
   5  -3   3        2.07        6.05      1.10 o 
   6  -3   3      178.02      170.52      4.43 o 
   7  -3   3        4.52        8.52      1.80 o 
   8  -3   3       17.79       21.74      3.52 o 
   9  -3   3      128.59      132.23      7.16 o 
  10  -3   3        0.02        5.48      3.73 o 
 -10  -2   3       47.92       48.50      4.80 o 
  -9  -2   3        9.49       14.03      3.36 o 
  -8  -2   3        4.15        3.61      2.36 o 
  -7  -2   3      149.56      131.31      5.82 o 
  -6  -2   3      241.45      221.53      5.19 o 
  -5  -2   3       70.07       67.73      2.56 o 
  -4  -2   3      111.81       97.77      4.26 o 
  -3  -2   3       98.48       98.46      2.51 o 
  -2  -2   3        1.70        4.05      2.43 o 
  -1  -2   3     1384.35     1446.72     15.79 o 
   0  -2   3     9687.63    10430.75    103.04 o 
   1  -2   3    12078.11    12609.40    124.55 o 
   2  -2   3     2065.06     2097.91     22.41 o 
   3  -2   3      277.95      253.05      4.36 o 
   4  -2   3      561.24      609.49      8.63 o 
   5  -2   3        2.21        2.45      0.88 o 
   6  -2   3        0.06        1.01      1.03 o 
   7  -2   3      132.28      129.17      7.24 o 
   8  -2   3       58.55       62.85      3.31 o 
   9  -2   3        2.14        1.81      2.01 o 
  10  -2   3       35.34       47.64      4.59 o 
 -10  -1   3        1.54        0.52      2.79 o 
  -9  -1   3       28.92       36.01      4.77 o 
  -8  -1   3       78.11       73.54      4.06 o 
  -7  -1   3        2.63        4.46      2.10 o 
  -6  -1   3      254.34      246.03     13.20 o 
  -5  -1   3        2.03        1.43      0.83 o 
  -4  -1   3     1833.14     1986.48     22.38 o 
  -3  -1   3     1128.52     1188.08     13.91 o 
  -2  -1   3       66.33       68.90      1.69 o 
  -1  -1   3     3763.77     3979.74     46.50 o 
   0  -1   3    19844.81    19384.55    213.84 o 
   1  -1   3      239.26      206.03      3.17 o 
   2  -1   3      773.22      834.44      9.86 o 
   3  -1   3      103.97      102.02      2.43 o 
   4  -1   3      493.05      486.44      7.31 o 
   5  -1   3        3.18        3.33      1.00 o 
   6  -1   3        2.37        1.67      1.43 o 
   7  -1   3      154.46      149.73      5.39 o 
   8  -1   3       38.65       34.12      3.21 o 
   9  -1   3        7.25        8.61      4.19 o 
  10  -1   3        0.56       -1.37      2.40 o 
 -11   0   3        0.18       -1.37      3.02 o 
 -10   0   3        0.33        3.36      3.41 o 
  -9   0   3       41.63       45.29      3.73 o 
  -8   0   3       48.46       47.36      3.56 o 
  -7   0   3       73.09       75.11      3.79 o 
  -6   0   3        4.54        5.36      1.16 o 
  -5   0   3      133.75      142.93      3.64 o 
  -4   0   3      526.31      551.85     14.32 o 
  -3   0   3      244.28      244.57      4.11 o 
  -2   0   3     2162.81     2287.64     28.35 o 
  -1   0   3      831.62      822.55      9.47 o 
   0   0   3     1844.50     1906.91     20.01 o 
   1   0   3      172.85      181.14      4.17 o 
   2   0   3       55.39       51.79      1.55 o 
   3   0   3      193.11      209.98      3.75 o 
   4   0   3        3.07        4.43      0.89 o 
   5   0   3      569.56      590.20      8.92 o 
   6   0   3      792.94      750.15     11.18 o 
   7   0   3      214.88      221.97      7.10 o 
   8   0   3        6.66        5.14      1.77 o 
   9   0   3        1.51        0.61      2.12 o 
  10   0   3        0.17        2.48      3.10 o 
 -11   1   3       21.84       22.08      5.91 o 
 -10   1   3       18.86       30.88      6.55 o 
  -9   1   3       11.76       10.98      3.00 o 
  -8   1   3        4.00        4.05      1.79 o 
  -7   1   3       27.97       32.82      2.92 o 
  -6   1   3        0.59        1.20      0.89 o 
  -5   1   3        5.14        2.50      0.91 o 
  -4   1   3      841.84      926.50     11.78 o 
  -3   1   3     2661.76     2796.18     29.59 o 
  -2   1   3     5694.08     6007.33     60.39 o 
  -1   1   3      498.22      512.55      6.45 o 
   0   1   3     1335.53     1506.71     16.24 o 
   1   1   3     4307.71     4485.31     45.42 o 
   2   1   3        7.01       10.15      1.09 o 
   3   1   3     2088.34     2211.39     24.08 o 
   4   1   3      137.35      129.56      3.53 o 
   5   1   3      397.40      404.33      6.95 o 
   6   1   3      287.66      283.18      6.00 o 
   7   1   3        0.10       -0.06      1.97 o 
   8   1   3       43.72       46.43      4.19 o 
   9   1   3       80.51       76.77      5.63 o 
  10   1   3        4.97        4.08      2.46 o 
 -11   2   3        9.61        8.67      4.85 o 
 -10   2   3       16.65       14.72      4.86 o 
  -9   2   3        6.60        7.15      2.63 o 
  -8   2   3        1.79        0.10      1.73 o 
  -7   2   3       50.86       50.97      3.15 o 
  -6   2   3       81.22       81.91      3.00 o 
  -5   2   3      748.43      725.34     10.32 o 
  -4   2   3      266.65      249.48      5.82 o 
  -3   2   3     1099.06     1179.06     13.88 o 
  -2   2   3        8.69        7.37      0.86 o 
  -1   2   3        2.24        3.43      0.67 o 
   0   2   3     1611.56     1639.17     17.81 o 
   1   2   3      134.99      137.49      2.78 o 
   2   2   3     3535.93     3781.94     39.13 o 
   3   2   3      480.60      473.44      6.99 o 
   4   2   3      220.63      223.14      4.55 o 
   5   2   3       21.25       19.46      1.69 o 
   6   2   3        2.04        1.37      1.25 o 
   7   2   3       17.14       13.56      3.01 o 
   8   2   3        8.03       10.32      4.18 o 
   9   2   3        3.66        8.07      2.61 o 
  10   2   3        0.17        4.75      2.45 o 
 -10   3   3        0.00        2.23      3.02 o 
  -9   3   3        0.78       -1.67      1.67 o 
  -8   3   3        8.38        7.45      2.53 o 
  -7   3   3        1.59        1.01      1.78 o 
  -6   3   3       67.58       62.12      2.67 o 
  -5   3   3      218.56      209.45      4.59 o 
  -4   3   3     4061.30     4223.39     44.33 o 
  -3   3   3      122.05      116.38      6.70 o 
  -2   3   3     2360.37     2589.13     27.58 o 
  -1   3   3     1288.34     1201.72     13.83 o 
   0   3   3      222.08      219.05      3.87 o 
   1   3   3        0.10        0.80      0.67 o 
   2   3   3     1578.34     1737.96     19.52 o 
   3   3   3       18.86       17.25      1.44 o 
   4   3   3      345.28      329.52      5.92 o 
   5   3   3      193.87      183.53      4.47 o 
   6   3   3      354.12      336.35     10.82 o 
   7   3   3       90.65       94.58      5.93 o 
   8   3   3        1.23        4.07      2.24 o 
   9   3   3        8.26        8.97      2.71 o 
  10   3   3        0.00       -1.82      2.72 o 
 -10   4   3       14.92       11.57      3.01 o 
  -9   4   3       88.42      100.36      6.57 o 
  -8   4   3        8.99        5.69      2.36 o 
  -7   4   3      265.97      274.86     10.04 o 
  -6   4   3      348.36      331.64     11.09 o 
  -5   4   3        0.21        0.10      0.99 o 
  -4   4   3      857.70      832.25     11.96 o 
  -3   4   3       78.42       77.09      2.58 o 
  -2   4   3      113.79       85.49      2.41 o 
  -1   4   3      114.11      101.37      4.09 o 
   0   4   3       12.63       21.20      1.29 o 
   1   4   3       14.14       12.54      1.22 o 
   2   4   3       99.84      104.67      2.81 o 
   3   4   3      112.42      138.89      3.41 o 
   4   4   3      345.91      297.65     15.24 o 
   5   4   3      123.61      103.00      4.26 o 
   6   4   3        0.72        2.38      2.68 o 
   7   4   3        5.71        8.29      2.71 o 
   8   4   3        0.20        2.66      2.30 o 
   9   4   3        6.66        9.23      2.80 o 
  10   4   3        0.39        0.73      2.11 o 
 -10   5   3       51.10       70.57     19.60 o 
  -9   5   3       11.33       13.04      3.66 o 
  -8   5   3        5.10        2.21      2.17 o 
  -7   5   3      160.02      168.52     13.08 o 
  -6   5   3      225.89      226.20      8.41 o 
  -5   5   3       14.96       21.11      2.17 o 
  -4   5   3      755.11      729.44     10.25 o 
  -3   5   3      402.80      375.53      6.21 o 
  -2   5   3        2.60        1.35      0.70 o 
  -1   5   3     1097.08     1340.68     15.89 o 
   0   5   3      804.67      817.95     11.88 o 
   1   5   3      455.18      510.96      7.62 o 
   2   5   3       26.65       23.08      1.57 o 
   3   5   3      146.77      173.27      3.96 o 
   4   5   3      536.62      545.84     10.82 o 
   5   5   3      648.16      630.28     12.39 o 
   6   5   3        1.51        1.22      1.84 o 
   7   5   3        3.71        1.10      2.45 o 
   8   5   3       33.33       25.05      4.21 o 
   9   5   3        1.38       -0.40      2.13 o 
 -10   6   3       17.92       25.90      4.27 o 
  -9   6   3        7.08        5.01      2.40 o 
  -8   6   3      124.84      121.55     11.60 o 
  -7   6   3       73.15       72.17      5.35 o 
  -6   6   3       71.07       69.79      3.79 o 
  -5   6   3      128.82      115.13      4.55 o 
  -4   6   3      338.95      332.86      7.74 o 
  -3   6   3      221.60      232.41      7.91 o 
  -2   6   3       21.52       25.38      1.60 o 
  -1   6   3      322.61      349.23      6.06 o 
   0   6   3      363.01      351.77      6.10 o 
   1   6   3       46.06       48.71      2.13 o 
   2   6   3     1252.61     1202.39     15.16 o 
   3   6   3       33.04       33.02      2.62 o 
   4   6   3       11.66       10.32      2.08 o 
   5   6   3        0.85        0.75      1.52 o 
   6   6   3       69.75       56.71      5.49 o 
   7   6   3       18.25       19.21      3.70 o 
   8   6   3       19.99       18.19      3.65 o 
   9   6   3        7.21        4.22      2.97 o 
 -10   7   3        1.26        2.10      2.55 o 
  -9   7   3       12.19       11.27      3.21 o 
  -8   7   3        5.50        1.74      2.16 o 
  -7   7   3       41.00       43.39      4.75 o 
  -6   7   3       91.45       85.85      5.11 o 
  -5   7   3      318.01      307.19     10.40 o 
  -4   7   3      526.92      535.64     16.72 o 
  -3   7   3       66.30       54.36      3.62 o 
  -2   7   3      131.20      127.60      3.50 o 
  -1   7   3       29.12       31.65      1.82 o 
   0   7   3       84.96       83.60      2.86 o 
   1   7   3       78.60       85.09      2.89 o 
   2   7   3      633.01      617.02     11.74 o 
   3   7   3      204.33      185.43      6.00 o 
   4   7   3        0.53        1.99      1.57 o 
   5   7   3       55.30       57.49      3.72 o 
   6   7   3       52.02       45.13      4.87 o 
   7   7   3        6.06        4.28      2.55 o 
   8   7   3        0.24        2.34      2.29 o 
   9   7   3        0.04        2.32      3.92 o 
 -10   8   3        0.00       -0.77      3.38 o 
  -9   8   3        1.08        3.98      2.47 o 
  -8   8   3        7.90       10.74      3.04 o 
  -7   8   3       24.59       15.94      3.45 o 
  -6   8   3        0.06       -0.15      1.43 o 
  -5   8   3      720.97      704.55     13.82 o 
  -4   8   3       95.34       83.63      5.33 o 
  -3   8   3       47.34       48.48      3.06 o 
  -2   8   3      679.84      654.11     13.78 o 
  -1   8   3       87.30       80.55      3.08 o 
   0   8   3       41.37       39.80      2.20 o 
   1   8   3      148.79      130.11      4.84 o 
   2   8   3       23.31       24.41      2.82 o 
   3   8   3      268.90      261.30      7.54 o 
   4   8   3       18.23       18.04      2.65 o 
   5   8   3        1.81        2.08      1.65 o 
   6   8   3       47.28       50.93      4.88 o 
   7   8   3        4.74        9.82      4.76 o 
   8   8   3        8.54       15.30      3.62 o 
  -9   9   3        0.78        1.71      2.17 o 
  -8   9   3       62.66       60.70      5.92 o 
  -7   9   3        6.10        5.68      4.95 o 
  -6   9   3       59.25       50.99      3.74 o 
  -5   9   3        0.26        1.73      1.48 o 
  -4   9   3        1.72        1.08      1.54 o 
  -3   9   3       35.48       31.05      2.92 o 
  -2   9   3      302.76      288.80      7.56 o 
  -1   9   3        0.26        0.68      1.05 o 
   0   9   3      174.28      176.60      5.76 o 
   1   9   3      385.39      362.52      9.73 o 
   2   9   3       67.01       59.54      3.73 o 
   3   9   3       97.81      100.34      4.85 o 
   4   9   3       77.43       79.08      4.48 o 
   5   9   3        7.30        7.41      2.17 o 
   6   9   3       10.78       11.19      3.30 o 
   7   9   3        0.12        1.50      2.03 o 
   8   9   3        5.80       16.46      5.21 o 
  -9  10   3        0.04       -1.52      2.84 o 
  -8  10   3        0.01        0.34      1.85 o 
  -7  10   3        4.32        6.16      2.56 o 
  -6  10   3       54.21       49.20      3.78 o 
  -5  10   3       42.92       48.98      4.03 o 
  -4  10   3        5.60        6.92      2.00 o 
  -3  10   3      312.84      312.71      8.52 o 
  -2  10   3        8.84        7.89      2.36 o 
  -1  10   3        1.98       -0.09      1.97 o 
   0  10   3      886.51      875.76     24.85 o 
   1  10   3       30.76       35.16      3.23 o 
   2  10   3        1.81        2.06      1.63 o 
   3  10   3       10.97       11.08      4.20 o 
   4  10   3       98.25       94.91      9.30 o 
   5  10   3       11.36       19.34      6.26 o 
   6  10   3       36.49       44.33      5.56 o 
   7  10   3        1.45        3.42      2.45 o 
  -8  11   3        0.03        0.27      2.45 o 
  -7  11   3        6.79       12.14      3.25 o 
  -6  11   3       19.36       22.69      7.80 o 
  -5  11   3        0.28       -1.00      1.66 o 
  -4  11   3       24.27       20.19      3.38 o 
  -3  11   3       23.67       23.38      3.07 o 
  -2  11   3      168.93      170.86      7.92 o 
  -1  11   3       57.37       57.50      4.81 o 
   0  11   3      255.65      254.87      9.95 o 
   1  11   3      304.50      305.61     11.99 o 
   2  11   3       16.83       21.29      2.99 o 
   3  11   3        4.49        4.16      2.04 o 
   4  11   3      118.55      124.22      6.01 o 
   5  11   3        9.96       14.64      3.38 o 
   6  11   3        1.30        5.21      2.70 o 
  -7  12   3       17.96       23.34      4.97 o 
  -6  12   3       30.35       33.63      3.87 o 
  -5  12   3       70.79       82.92      4.83 o 
  -4  12   3       43.81       47.95      3.65 o 
  -3  12   3        0.69        1.88      2.23 o 
  -2  12   3      206.98      208.11     18.90 o 
  -1  12   3        9.36        2.62      2.25 o 
   0  12   3        0.24        0.09      1.88 o 
   1  12   3        4.20        6.07      2.42 o 
   2  12   3       44.28       38.85      3.87 o 
   3  12   3      115.17      140.47      7.22 o 
   4  12   3        2.04        5.36      2.09 o 
   5  12   3        0.27        2.42      2.10 o 
   6  12   3       22.31       31.65      7.38 o 
  -7  13   3        0.00       -1.21      2.53 o 
  -6  13   3        0.29        1.28      1.76 o 
  -5  13   3       28.32       37.90      4.08 o 
  -4  13   3       12.44       10.17      2.78 o 
  -3  13   3        9.86       13.14      3.34 o 
  -2  13   3        1.37        4.28      2.20 o 
  -1  13   3       45.31       55.05      4.95 o 
   0  13   3        0.58        3.64      2.73 o 
   1  13   3       98.38       97.10     11.89 o 
   2  13   3       32.13       43.02      5.37 o 
   3  13   3        7.06        6.48      2.21 o 
   4  13   3        1.62        2.00      1.88 o 
   5  13   3        8.46        4.88      4.08 o 
  -6  14   3        0.17        7.04      3.41 o 
  -5  14   3        4.30        4.62      3.35 o 
  -4  14   3       28.27       31.59      4.70 o 
  -3  14   3        0.16        4.10      4.09 o 
  -2  14   3        5.81       10.40      2.66 o 
  -1  14   3        0.09        2.97      2.07 o 
   0  14   3        7.26       13.38      3.11 o 
   1  14   3       86.76       94.94      6.84 o 
   2  14   3        0.15        0.79      2.27 o 
   3  14   3        3.58        5.15      2.41 o 
  -4  15   3        0.01       -2.71      2.71 o 
  -3  15   3        0.08        2.99      3.37 o 
  -2  15   3        5.64        4.70      2.68 o 
  -1  15   3       31.47       38.22      5.18 o 
   0  15   3        2.56        4.45      2.72 o 
   1  15   3        0.24        0.96      2.42 o 
   2  15   3        0.40        3.66      3.95 o 
  -2 -16   4        1.22        1.08      3.38 o 
  -1 -16   4        2.26        5.94      3.01 o 
   0 -16   4        2.05        2.76      2.38 o 
   1 -16   4        0.08       -3.22      3.22 o 
   2 -16   4        0.01        2.79      8.63 o 
   3 -16   4        0.08       -0.58      2.46 o 
   4 -16   4        0.47        6.22      3.95 o 
  -3 -15   4        0.00        4.59      3.59 o 
  -2 -15   4        1.46        3.02      2.63 o 
  -1 -15   4       20.58       25.34      4.61 o 
   0 -15   4        0.00       -0.46      2.32 o 
   1 -15   4        6.71        1.77      2.21 o 
   2 -15   4        4.11        4.00      5.20 o 
   3 -15   4        2.13        5.27      2.45 o 
   4 -15   4        0.86        5.27      2.65 o 
   5 -15   4        6.85        5.85      2.60 o 
  -5 -14   4        2.01        7.59      4.82 o 
  -4 -14   4       12.49       10.76      3.43 o 
  -3 -14   4        0.86        1.09      2.19 o 
  -2 -14   4       20.41       19.62      4.03 o 
  -1 -14   4       22.22       28.27      4.70 o 
   0 -14   4        2.82        2.51      2.49 o 
   1 -14   4       10.36       13.84      3.47 o 
   2 -14   4       15.29       16.84      3.68 o 
   3 -14   4       40.90       43.51      6.50 o 
   4 -14   4       17.87       23.70      4.12 o 
   5 -14   4        8.38       12.09      2.46 o 
   6 -14   4        2.74        2.59      1.87 o 
   7 -14   4        1.04        3.30      3.04 o 
  -6 -13   4        7.17       14.34      4.77 o 
  -5 -13   4        1.27       -0.14      1.79 o 
  -4 -13   4        9.42       13.34      4.88 o 
  -3 -13   4        5.22        7.70      2.17 o 
  -2 -13   4        8.72       11.54      3.39 o 
  -1 -13   4       32.44       33.59      4.97 o 
   0 -13   4       45.79       50.75      5.24 o 
   1 -13   4       45.98       52.94      5.19 o 
   2 -13   4       10.67        8.44      2.87 o 
   3 -13   4        3.44        9.69      2.91 o 
   4 -13   4        0.15        0.68      1.48 o 
   5 -13   4        0.00        2.41      1.78 o 
   6 -13   4        3.68        2.72      1.80 o 
   7 -13   4        3.22        6.71      2.90 o 
  -6 -12   4        5.24       10.92      3.22 o 
  -5 -12   4        0.02       -1.47      1.57 o 
  -4 -12   4        0.00       -1.08      1.66 o 
  -3 -12   4        0.01        0.73      1.65 o 
  -2 -12   4        0.83        0.18      1.96 o 
  -1 -12   4        4.23        2.90      2.24 o 
   0 -12   4      103.06      108.25     11.50 o 
   1 -12   4        1.83        0.78      2.12 o 
   2 -12   4      149.71      147.41      7.57 o 
   3 -12   4       29.73       41.57      3.65 o 
   4 -12   4       16.45       15.34      2.84 o 
   5 -12   4       16.18       15.44      3.75 o 
   6 -12   4       23.56       21.75      3.11 o 
   7 -12   4       18.80       16.61      3.42 o 
   8 -12   4        0.08        0.50      2.39 o 
  -7 -11   4        2.44        1.76      2.45 o 
  -6 -11   4       38.11       42.55      8.99 o 
  -5 -11   4        0.73        0.76      1.65 o 
  -4 -11   4        2.12        2.01      1.77 o 
  -3 -11   4       33.08       34.25      3.58 o 
  -2 -11   4       61.47       50.40      5.98 o 
  -1 -11   4      114.71      111.24      6.22 o 
   0 -11   4      105.48      107.57      6.23 o 
   1 -11   4        0.55        5.90      2.46 o 
   2 -11   4        9.26       10.28      2.00 o 
   3 -11   4      103.41      108.21      4.80 o 
   4 -11   4        0.43       -1.18      1.27 o 
   5 -11   4      409.72      402.26     10.45 o 
   6 -11   4       48.17       51.46      3.88 o 
   7 -11   4       29.44       46.02      6.19 o 
   8 -11   4        0.00        1.07      2.08 o 
   9 -11   4        5.00       14.03      5.31 o 
  -8 -10   4        0.05        3.53      3.51 o 
  -7 -10   4        1.63       -1.64      3.53 o 
  -6 -10   4        0.32        3.54      1.98 o 
  -5 -10   4       38.68       39.21      3.71 o 
  -4 -10   4       21.62       20.07      2.85 o 
  -3 -10   4        0.74        2.56      1.51 o 
  -2 -10   4       79.11       85.89      4.86 o 
  -1 -10   4      494.46      457.52     10.18 o 
   0 -10   4      224.58      213.32      6.29 o 
   1 -10   4       78.33       76.16      3.67 o 
   2 -10   4      647.26      610.02     18.24 o 
   3 -10   4       76.10       72.59      3.88 o 
   4 -10   4       23.89       23.82      2.86 o 
   5 -10   4       12.09       15.49      2.46 o 
   6 -10   4       97.14       86.91      4.71 o 
   7 -10   4        0.03        0.00      1.67 o 
   8 -10   4        0.00        1.89      2.02 o 
   9 -10   4        0.85        3.72      2.38 o 
  -8  -9   4       41.72       39.00      8.14 o 
  -7  -9   4        1.25        1.04      2.18 o 
  -6  -9   4       11.16       14.27      3.27 o 
  -5  -9   4      126.93      127.74      5.58 o 
  -4  -9   4       19.02       25.69      4.18 o 
  -3  -9   4       65.33       60.33      3.50 o 
  -2  -9   4       10.07       13.46      2.93 o 
  -1  -9   4       20.52       16.45      2.24 o 
   0  -9   4        3.80        4.40      1.11 o 
   1  -9   4       10.50       10.48      1.69 o 
   2  -9   4       15.22       18.05      2.30 o 
   3  -9   4      222.40      220.45      6.45 o 
   4  -9   4       98.43       92.20      4.25 o 
   5  -9   4       53.15       64.67      3.81 o 
   6  -9   4        1.24        3.37      1.62 o 
   7  -9   4        4.34        8.55      3.28 o 
   8  -9   4        4.98        7.31      2.49 o 
   9  -9   4        4.25        5.24      2.68 o 
  -9  -8   4        0.79       -2.73      3.12 o 
  -8  -8   4        2.27        2.97      2.95 o 
  -7  -8   4       19.45       15.68      6.22 o 
  -6  -8   4        6.86        7.22      2.55 o 
  -5  -8   4       11.64       15.33      2.47 o 
  -4  -8   4        0.35        2.43      1.36 o 
  -3  -8   4      274.40      253.12      9.84 o 
  -2  -8   4      259.53      269.76      6.98 o 
  -1  -8   4      210.92      203.68      4.91 o 
   0  -8   4        2.64        0.46      0.86 o 
   1  -8   4      226.83      215.51      4.73 o 
   2  -8   4        8.57        8.60      1.25 o 
   3  -8   4       51.54       49.94      2.97 o 
   4  -8   4       16.35       14.76      2.16 o 
   5  -8   4      143.30      130.27      7.58 o 
   6  -8   4        0.99        2.23      1.57 o 
   7  -8   4        0.77       -1.05      1.35 o 
   8  -8   4       15.84       18.71      5.39 o 
   9  -8   4       40.16       40.03      7.15 o 
  10  -8   4        1.44       -2.35      3.38 o 
  -9  -7   4        0.03       -0.69      2.35 o 
  -8  -7   4      136.99      139.49     15.41 o 
  -7  -7   4       35.39       35.60      4.87 o 
  -6  -7   4       82.17       69.45      5.23 o 
  -5  -7   4        0.29        0.49      1.36 o 
  -4  -7   4        2.48        1.93      1.23 o 
  -3  -7   4       93.95       77.07      4.15 o 
  -2  -7   4       22.61       24.29      1.65 o 
  -1  -7   4       74.61       65.31      2.52 o 
   0  -7   4      333.19      336.88      6.18 o 
   1  -7   4      608.44      585.20      8.72 o 
   2  -7   4        0.12        1.43      0.78 o 
   3  -7   4       80.09       80.69      2.68 o 
   4  -7   4      293.09      262.44      6.80 o 
   5  -7   4        1.31        1.31      1.21 o 
   6  -7   4      110.16      111.21      5.47 o 
   7  -7   4      215.90      215.61      9.11 o 
   8  -7   4        1.79        0.36      3.15 o 
   9  -7   4        9.88       12.34      2.98 o 
  10  -7   4        0.63        3.09      2.66 o 
  -9  -6   4        2.09        4.67      2.27 o 
  -8  -6   4        1.51        6.56      2.77 o 
  -7  -6   4       12.37       19.95      5.46 o 
  -6  -6   4       62.31       72.47      5.46 o 
  -5  -6   4       37.90       38.17      3.01 o 
  -4  -6   4        3.80        4.35      1.36 o 
  -3  -6   4      621.81      571.24      8.63 o 
  -2  -6   4     1361.79     1305.05     15.92 o 
  -1  -6   4        4.27        2.33      0.86 o 
   0  -6   4        2.52        4.04      0.95 o 
   1  -6   4       29.93       28.87      1.64 o 
   2  -6   4      742.83      805.40     10.75 o 
   3  -6   4       76.36       67.79      2.41 o 
   4  -6   4       38.42       37.33      1.96 o 
   5  -6   4      250.88      248.42      8.20 o 
   6  -6   4        1.18        0.29      1.42 o 
   7  -6   4       10.01        6.68      2.34 o 
   8  -6   4       11.10       14.37      3.10 o 
   9  -6   4        0.68        1.74      2.27 o 
  10  -6   4       14.30       19.64      3.91 o 
 -10  -5   4        5.70        8.75      3.16 o 
  -9  -5   4        0.89        2.68      5.03 o 
  -8  -5   4       24.15       23.71      5.91 o 
  -7  -5   4       23.93       21.25      3.57 o 
  -6  -5   4      370.93      352.17     11.59 o 
  -5  -5   4        0.49        0.88      1.29 o 
  -4  -5   4       15.85       16.44      1.55 o 
  -3  -5   4       90.44       89.55      3.21 o 
  -2  -5   4     2316.43     2579.68     28.19 o 
  -1  -5   4      183.85      181.55      4.23 o 
   0  -5   4      335.74      335.23      5.55 o 
   1  -5   4     1166.53     1233.14     14.69 o 
   2  -5   4      255.59      246.43      4.61 o 
   3  -5   4      628.76      623.08      8.91 o 
   4  -5   4     1228.04     1328.10     16.43 o 
   5  -5   4        0.05       -0.61      0.84 o 
   6  -5   4        0.35        0.88      1.24 o 
   7  -5   4       34.80       43.52      4.46 o 
   8  -5   4       42.13       38.47      4.79 o 
   9  -5   4       82.95       77.72     11.48 o 
  10  -5   4        0.01        2.60      2.24 o 
 -10  -4   4        9.19        4.63      2.61 o 
  -9  -4   4        1.47        2.52      3.08 o 
  -8  -4   4       61.48       67.86      5.43 o 
  -7  -4   4        0.36        0.50      3.25 o 
  -6  -4   4      208.05      201.11     15.45 o 
  -5  -4   4     1955.26     1924.47     40.67 o 
  -4  -4   4      228.11      201.35      4.44 o 
  -3  -4   4      288.50      299.23      5.35 o 
  -2  -4   4      436.42      449.09      6.74 o 
  -1  -4   4      732.29      755.74      9.73 o 
   0  -4   4     1553.33     1627.82     18.28 o 
   1  -4   4        0.02        0.27      0.60 o 
   2  -4   4      499.12      589.14      9.32 o 
   3  -4   4      234.37      220.87      5.37 o 
   4  -4   4      442.42      437.77      7.58 o 
   5  -4   4      300.00      310.63      8.66 o 
   6  -4   4       26.54       28.16      3.35 o 
   7  -4   4      189.12      175.03      7.79 o 
   8  -4   4      266.73      257.99      9.99 o 
   9  -4   4        8.14       14.52      5.93 o 
  10  -4   4       12.39       15.47      3.96 o 
 -10  -3   4        5.81        8.37      2.84 o 
  -9  -3   4       31.38       29.46      4.44 o 
  -8  -3   4       14.05       19.67      3.62 o 
  -7  -3   4        1.30       -1.16      1.77 o 
  -6  -3   4     1204.96     1210.82     27.39 o 
  -5  -3   4        1.01        0.07      0.80 o 
  -4  -3   4     2311.23     2539.61     31.48 o 
  -3  -3   4      158.31      168.99      3.64 o 
  -2  -3   4      262.13      272.05      4.63 o 
  -1  -3   4       57.75       62.33      2.56 o 
   0  -3   4      225.61      237.28      4.08 o 
   1  -3   4     3522.07     3835.95     39.58 o 
   2  -3   4     1330.90     1456.80     17.40 o 
   3  -3   4     1368.17     1442.08     16.83 o 
   4  -3   4       25.48       20.70      1.49 o 
   5  -3   4        1.15        3.03      1.00 o 
   6  -3   4       96.30       96.75      4.07 o 
   7  -3   4       71.78       68.76      4.07 o 
   8  -3   4        1.38        4.01      2.16 o 
   9  -3   4       48.85       45.06      4.84 o 
  10  -3   4       51.40       62.42      5.64 o 
 -10  -2   4        9.55       12.64      3.22 o 
  -9  -2   4        1.31        1.86      3.10 o 
  -8  -2   4        0.16        1.82      2.04 o 
  -7  -2   4       73.14       68.93      3.74 o 
  -6  -2   4      131.35      122.47      6.03 o 
  -5  -2   4      438.87      415.59      9.10 o 
  -4  -2   4      127.06      104.03      4.48 o 
  -3  -2   4      333.68      329.18      5.31 o 
  -2  -2   4      345.97      336.60      5.07 o 
  -1  -2   4       11.41       13.21      1.02 o 
   0  -2   4    10122.68    10896.03    107.87 o 
   1  -2   4     4984.74     5369.38     54.30 o 
   2  -2   4        6.29        2.59      0.64 o 
   3  -2   4     1153.78     1300.52     15.18 o 
   4  -2   4       94.29       88.44      4.52 o 
   5  -2   4     1401.61     1428.63     25.99 o 
   6  -2   4      190.44      182.00      5.74 o 
   7  -2   4       10.23       13.84      2.95 o 
   8  -2   4        6.41        8.58      3.05 o 
   9  -2   4       23.98       30.42      4.18 o 
  10  -2   4       17.02       12.39      3.46 o 
 -10  -1   4        0.08        3.33      3.12 o 
  -9  -1   4       16.32       19.22      2.95 o 
  -8  -1   4      132.38      122.75      5.38 o 
  -7  -1   4       17.55       20.02      2.52 o 
  -6  -1   4      149.51      142.35      5.08 o 
  -5  -1   4       51.76       49.17      2.14 o 
  -4  -1   4      351.31      336.67      5.67 o 
  -3  -1   4      559.64      531.62      7.28 o 
  -2  -1   4       35.60       27.67      1.74 o 
  -1  -1   4       21.85       23.05      1.00 o 
   0  -1   4      836.52      910.66     10.68 o 
   1  -1   4       20.41       22.77      1.25 o 
   2  -1   4      808.39      949.05     13.60 o 
   3  -1   4      536.98      516.85      7.10 o 
   4  -1   4      270.26      289.33     10.17 o 
   5  -1   4      103.25       97.72      3.00 o 
   6  -1   4        3.83        5.90      2.46 o 
   7  -1   4      147.66      155.29      5.63 o 
   8  -1   4        4.37        4.24      1.85 o 
   9  -1   4        9.80        6.64      2.75 o 
  10  -1   4        0.04        2.75      2.48 o 
 -10   0   4        1.55        1.93      3.74 o 
  -9   0   4       45.60       53.12      4.07 o 
  -8   0   4       24.72       25.87      3.13 o 
  -7   0   4        7.16       10.00      2.48 o 
  -6   0   4      460.01      427.99      9.40 o 
  -5   0   4      527.24      509.23      8.00 o 
  -4   0   4      760.88      726.97      9.78 o 
  -3   0   4      240.68      274.15      4.85 o 
  -2   0   4       31.93       38.43      3.13 o 
  -1   0   4      963.72      981.15     11.34 o 
   0   0   4      602.04      628.81      7.86 o 
   1   0   4        4.06        3.89      0.58 o 
   2   0   4     6157.59     6697.16     78.05 o 
   3   0   4      263.68      238.14      5.13 o 
   4   0   4      726.27      738.00     10.00 o 
   5   0   4      183.39      186.78      6.92 o 
   6   0   4       27.80       31.31      2.65 o 
   7   0   4        6.76        8.43      1.89 o 
   8   0   4       10.32       13.33      2.51 o 
   9   0   4       12.32       13.06      3.24 o 
  10   0   4       15.66       14.70      5.00 o 
 -10   1   4       13.93       13.36      3.48 o 
  -9   1   4       11.64       18.22      5.26 o 
  -8   1   4       39.94       43.23      3.63 o 
  -7   1   4       34.06       35.38      3.20 o 
  -6   1   4      171.37      170.96      6.94 o 
  -5   1   4      134.60      110.22      3.13 o 
  -4   1   4      690.05      681.15     11.25 o 
  -3   1   4      194.32      193.02      4.76 o 
  -2   1   4      852.51      935.57     11.12 o 
  -1   1   4     1025.33     1013.00     11.77 o 
   0   1   4     2407.89     2536.47     26.72 o 
   1   1   4     1214.91     1157.93     13.29 o 
   2   1   4      193.40      191.19      3.46 o 
   3   1   4      154.12      185.80      3.65 o 
   4   1   4      703.84      739.73     10.15 o 
   5   1   4        1.67        3.63      1.02 o 
   6   1   4      178.24      176.26      5.67 o 
   7   1   4       27.85       27.56      3.00 o 
   8   1   4       14.98       20.64      3.75 o 
   9   1   4       68.45       81.68     11.61 o 
  10   1   4        0.27        2.84      2.11 o 
 -10   2   4        1.41       -1.21      2.13 o 
  -9   2   4        0.01        1.47      2.12 o 
  -8   2   4      162.99      160.34      7.68 o 
  -7   2   4       77.18       71.32      3.81 o 
  -6   2   4        2.57        2.79      1.33 o 
  -5   2   4       62.50       58.61      2.98 o 
  -4   2   4       53.50       51.39      2.13 o 
  -3   2   4       91.63       80.06      2.28 o 
  -2   2   4     3057.98     3212.97     33.69 o 
  -1   2   4       25.75       18.48      1.29 o 
   0   2   4     1860.42     1879.41     20.54 o 
   1   2   4      502.17      512.28      7.08 o 
   2   2   4      738.37      800.27     10.21 o 
   3   2   4      201.86      235.44      4.68 o 
   4   2   4      225.70      262.12      5.10 o 
   5   2   4      401.48      412.93      7.26 o 
   6   2   4      158.58      153.39      5.35 o 
   7   2   4        3.10        3.50      2.14 o 
   8   2   4       49.15       50.75      6.44 o 
   9   2   4        7.96        7.58      5.88 o 
  10   2   4        4.27        9.58      2.84 o 
 -10   3   4       61.80       65.98      5.57 o 
  -9   3   4       44.92       41.89      5.08 o 
  -8   3   4       31.22       37.70      4.35 o 
  -7   3   4      105.40       97.19      5.86 o 
  -6   3   4        0.28        1.88      1.20 o 
  -5   3   4       11.79       10.16      1.34 o 
  -4   3   4      716.94      768.45     10.53 o 
  -3   3   4      142.33      176.71      3.74 o 
  -2   3   4        9.15        6.82      0.94 o 
  -1   3   4     8281.30     8872.77     88.82 o 
   0   3   4      587.57      616.96      8.36 o 
   1   3   4      284.05      319.13      5.75 o 
   2   3   4     2867.46     3172.47     33.88 o 
   3   3   4       14.00       17.76      1.79 o 
   4   3   4      100.94       94.09      2.98 o 
   5   3   4       22.72       23.78      2.35 o 
   6   3   4      118.99      102.00      5.98 o 
   7   3   4      155.85      142.21      7.41 o 
   8   3   4        1.90        1.21      3.01 o 
   9   3   4       17.97       23.20      4.99 o 
  10   3   4        4.85        8.73      3.06 o 
 -10   4   4       38.06       40.75      5.22 o 
  -9   4   4        0.44        1.31      1.91 o 
  -8   4   4        6.67        6.26      2.41 o 
  -7   4   4        2.81        3.44      2.15 o 
  -6   4   4      420.58      422.80     13.92 o 
  -5   4   4      109.95      103.94      3.26 o 
  -4   4   4     2557.90     2752.65     30.45 o 
  -3   4   4      140.53      143.76      3.46 o 
  -2   4   4      203.34      191.59      4.48 o 
  -1   4   4      924.67     1051.06     13.01 o 
   0   4   4      966.53     1077.84     13.29 o 
   1   4   4      729.23      753.83     11.55 o 
   2   4   4       17.60       27.27      1.61 o 
   3   4   4       28.91       23.09      1.65 o 
   4   4   4      716.43      705.33     12.02 o 
   5   4   4       31.96       36.07      7.13 o 
   6   4   4       86.05       90.70      6.35 o 
   7   4   4       91.22       86.77     16.63 o 
   8   4   4        6.29        6.11      4.89 o 
   9   4   4        6.58        9.56      2.97 o 
 -10   5   4        0.03        4.49      2.48 o 
  -9   5   4        2.56        7.17      4.37 o 
  -8   5   4       36.51       37.69      6.27 o 
  -7   5   4       64.17       55.90      6.57 o 
  -6   5   4      161.51      147.20      7.25 o 
  -5   5   4       43.14       39.60      4.80 o 
  -4   5   4      293.07      297.01      6.92 o 
  -3   5   4      449.92      426.62      7.04 o 
  -2   5   4      237.11      223.19      6.71 o 
  -1   5   4     1103.59     1141.76     14.25 o 
   0   5   4     1809.47     1868.05     21.44 o 
   1   5   4      495.57      477.79      7.53 o 
   2   5   4       52.53       50.36      2.19 o 
   3   5   4      214.66      200.87      7.16 o 
   4   5   4       24.74       28.85      2.91 o 
   5   5   4      181.42      177.49      7.89 o 
   6   5   4        8.53        9.17      3.11 o 
   7   5   4       17.55       20.83      3.89 o 
   8   5   4       27.10       33.31      5.37 o 
   9   5   4        2.58       -0.89      2.33 o 
 -10   6   4        1.66       -0.47      2.41 o 
  -9   6   4        1.66        1.97      2.32 o 
  -8   6   4      130.35      116.59      7.22 o 
  -7   6   4       27.37       18.36      4.36 o 
  -6   6   4       41.88       35.77      4.59 o 
  -5   6   4       34.39       33.05      2.91 o 
  -4   6   4       58.22       62.44      3.24 o 
  -3   6   4        7.57        7.38      1.17 o 
  -2   6   4     1690.76     1723.44     20.46 o 
  -1   6   4       15.82       14.61      1.55 o 
   0   6   4      478.94      455.59      7.50 o 
   1   6   4      130.33      152.01      3.93 o 
   2   6   4      142.73      141.06      5.40 o 
   3   6   4      157.53      158.83      5.31 o 
   4   6   4       45.23       56.25      4.60 o 
   5   6   4       93.76       80.47      5.54 o 
   6   6   4       35.83       38.52      4.88 o 
   7   6   4        9.88       14.04      3.38 o 
   8   6   4        5.52        9.96      4.63 o 
   9   6   4        1.47        4.08      2.64 o 
 -10   7   4        3.58        0.35      2.22 o 
  -9   7   4       18.40       21.05      3.97 o 
  -8   7   4       17.70       16.26      3.46 o 
  -7   7   4       47.94       51.66      8.27 o 
  -6   7   4        1.21       -0.99      2.04 o 
  -5   7   4      138.25      143.74      5.34 o 
  -4   7   4      260.77      249.73      6.92 o 
  -3   7   4      660.07      629.41     11.87 o 
  -2   7   4      177.88      165.69      4.26 o 
  -1   7   4        9.52        7.68      1.31 o 
   0   7   4      198.14      174.91      4.41 o 
   1   7   4      169.03      187.46      4.59 o 
   2   7   4       66.59       64.65      5.15 o 
   3   7   4      269.61      259.48      7.32 o 
   4   7   4       57.04       56.70      3.61 o 
   5   7   4      110.30      114.34      6.77 o 
   6   7   4      166.64      163.57      8.47 o 
   7   7   4        5.34        9.26      2.77 o 
   8   7   4        0.69       -0.21      2.03 o 
  -9   8   4        0.20        2.18      2.23 o 
  -8   8   4       11.84       10.98      3.04 o 
  -7   8   4       14.80       11.46      3.15 o 
  -6   8   4       88.44       88.20      6.06 o 
  -5   8   4       26.56       24.61      2.89 o 
  -4   8   4        0.98       -0.45      2.14 o 
  -3   8   4      139.68      135.14      8.93 o 
  -2   8   4       59.11       59.33      5.93 o 
  -1   8   4      112.43      117.65      3.72 o 
   0   8   4       11.52       11.29      1.59 o 
   1   8   4      285.01      288.76      7.57 o 
   2   8   4      158.89      150.75      5.54 o 
   3   8   4       24.78       21.60      2.76 o 
   4   8   4        1.14        1.79      1.65 o 
   5   8   4        0.00        1.55      2.05 o 
   6   8   4        9.15        7.46      3.34 o 
   7   8   4        0.82        2.58      2.11 o 
   8   8   4        4.34        0.67      2.55 o 
  -9   9   4        3.01        5.18      2.49 o 
  -8   9   4        0.30        1.26      2.18 o 
  -7   9   4        1.78        2.39      2.22 o 
  -6   9   4        3.23        3.60      2.29 o 
  -5   9   4      147.00      144.64      5.82 o 
  -4   9   4       19.13       21.21      2.68 o 
  -3   9   4       86.11       74.54      6.02 o 
  -2   9   4       28.26       29.84      5.00 o 
  -1   9   4        1.55        2.16      1.21 o 
   0   9   4      110.64      108.06      4.56 o 
   1   9   4        3.90        3.00      2.13 o 
   2   9   4      209.60      201.59      6.69 o 
   3   9   4       43.58       48.49      4.79 o 
   4   9   4       40.97       37.79      3.91 o 
   5   9   4        2.93        2.82      2.46 o 
   6   9   4       22.97       22.76      4.14 o 
   7   9   4       11.87       15.86      4.15 o 
  -8  10   4        2.63        6.60      2.66 o 
  -7  10   4        9.09        9.36      3.01 o 
  -6  10   4        3.58        8.22      2.93 o 
  -5  10   4        2.72        5.56      1.87 o 
  -4  10   4       98.95       92.84      4.73 o 
  -3  10   4        5.06        7.02      1.95 o 
  -2  10   4      384.86      371.31      9.26 o 
  -1  10   4        1.13        5.74      2.38 o 
   0  10   4      163.94      155.31     14.39 o 
   1  10   4       66.70       61.77      3.81 o 
   2  10   4        2.24        3.45      2.33 o 
   3  10   4        0.65       -1.02      1.50 o 
   4  10   4        8.21        4.14      2.17 o 
   5  10   4        8.22        8.90      2.94 o 
   6  10   4        8.13        9.76      3.12 o 
   7  10   4       27.35       39.08      7.92 o 
  -8  11   4       47.23       58.55      6.62 o 
  -7  11   4        4.09        5.92      2.56 o 
  -6  11   4        1.74        0.44      1.84 o 
  -5  11   4        4.45        1.69      1.71 o 
  -4  11   4       29.39       29.88      3.48 o 
  -3  11   4       10.24        6.97      2.03 o 
  -2  11   4        1.28        3.41      4.68 o 
  -1  11   4      180.18      160.95      7.77 o 
   0  11   4       22.60       17.88      3.48 o 
   1  11   4        5.09        5.75      1.99 o 
   2  11   4        0.04        0.65      1.71 o 
   3  11   4        0.83        1.58      1.82 o 
   4  11   4       83.42       79.91      6.16 o 
   5  11   4       13.31       15.10      5.48 o 
   6  11   4        0.53        2.15      2.71 o 
  -7  12   4        5.93        5.36      2.77 o 
  -6  12   4       23.55       36.94      5.01 o 
  -5  12   4        2.72        2.64      2.67 o 
  -4  12   4       64.81       71.35      6.37 o 
  -3  12   4        0.06       -0.01      2.02 o 
  -2  12   4      185.96      183.18     13.58 o 
  -1  12   4       28.38       16.71      3.25 o 
   0  12   4        0.33        2.30      5.38 o 
   1  12   4       15.28       15.18      3.35 o 
   2  12   4       25.50       35.87      5.87 o 
   3  12   4        5.22        5.58      2.02 o 
   4  12   4        1.24       -0.80      5.47 o 
   5  12   4        6.31        9.26      4.27 o 
  -6  13   4        2.80        4.61      2.38 o 
  -5  13   4        4.36        6.31      2.17 o 
  -4  13   4       39.07       40.43      5.16 o 
  -3  13   4        0.09        0.45      1.96 o 
  -2  13   4        0.19        1.46      2.08 o 
  -1  13   4        0.64        2.49      2.08 o 
   0  13   4        0.46        2.41      2.15 o 
   1  13   4        2.34        5.35      2.53 o 
   2  13   4      120.97      134.67      7.90 o 
   3  13   4       12.48       12.47      3.29 o 
   4  13   4        0.03        2.87      3.01 o 
  -5  14   4        1.99        5.66      2.81 o 
  -4  14   4      106.31      110.28     13.22 o 
  -3  14   4        0.09        2.70      2.30 o 
  -2  14   4        4.34        5.40      3.75 o 
  -1  14   4        0.00        2.49      2.42 o 
   0  14   4        0.56       -0.54      2.03 o 
   1  14   4        1.78        4.48      2.60 o 
   2  14   4        3.90        2.49      3.88 o 
   3  14   4        4.16        9.49      4.69 o 
  -3  15   4        1.72       -2.05      2.39 o 
  -2  15   4        4.98        7.38      2.87 o 
  -1  15   4       40.75       59.46      5.83 o 
   0  15   4        3.86        5.09      6.50 o 
   1  15   4        1.59        9.36      4.57 o 
  -1 -16   5        3.54       -2.12      3.38 o 
   0 -16   5        0.02        2.37      4.68 o 
   1 -16   5        7.53        7.83      3.86 o 
   2 -16   5        5.67       10.67      3.10 o 
   3 -16   5        4.12        6.65      2.72 o 
   4 -16   5        3.15        8.18      3.92 o 
  -3 -15   5        0.37       -0.49      2.61 o 
  -2 -15   5       27.01       24.39      4.56 o 
  -1 -15   5        0.01        2.42      2.47 o 
   0 -15   5        0.42        3.60      2.47 o 
   1 -15   5        0.10        4.72      2.63 o 
   2 -15   5       15.37       16.50      3.67 o 
   3 -15   5       10.03       15.19      3.41 o 
   4 -15   5        2.42        2.73      2.22 o 
   5 -15   5        0.00        0.22      2.38 o 
  -4 -14   5        1.61        1.94      1.77 o 
  -3 -14   5        7.10        9.83      3.07 o 
  -2 -14   5       10.29        8.12      2.89 o 
  -1 -14   5        0.90        1.26      2.40 o 
   0 -14   5       54.05       47.96      5.34 o 
   1 -14   5        0.58        3.40      2.27 o 
   2 -14   5        5.52        6.72      2.62 o 
   3 -14   5       25.82       40.26      5.24 o 
   4 -14   5        0.08        0.60      2.72 o 
   5 -14   5        8.72       10.10      2.39 o 
   6 -14   5        0.01       -0.71      1.91 o 
  -5 -13   5        1.53        3.85      2.90 o 
  -4 -13   5       31.53       31.32      5.07 o 
  -3 -13   5        9.91       17.90      2.92 o 
  -2 -13   5        1.59        0.29      2.10 o 
  -1 -13   5      285.80      267.73     11.10 o 
   0 -13   5        6.60        7.76      3.95 o 
   1 -13   5       25.89       13.62      3.38 o 
   2 -13   5       13.88        7.76      2.74 o 
   3 -13   5       32.03       28.38      7.11 o 
   4 -13   5        6.62        3.78      1.83 o 
   5 -13   5       22.24       19.66      3.45 o 
   6 -13   5       62.13       54.53      9.58 o 
   7 -13   5       31.22       36.56      5.11 o 
  -6 -12   5        0.43        0.98      2.25 o 
  -5 -12   5       22.95       28.23      4.34 o 
  -4 -12   5       97.76       97.11      7.07 o 
  -3 -12   5        2.79        3.85      1.86 o 
  -2 -12   5        3.19        3.24      1.86 o 
  -1 -12   5       64.88       62.78      3.95 o 
   0 -12   5       55.26       56.40      4.98 o 
   1 -12   5      133.74      117.40      7.06 o 
   2 -12   5        9.08       12.15      3.09 o 
   3 -12   5        0.04       -0.78      1.42 o 
   4 -12   5        0.34        0.28      1.60 o 
   5 -12   5       26.25       30.64      3.54 o 
   6 -12   5        0.66        3.81      2.14 o 
   7 -12   5        6.90        8.48      2.83 o 
   8 -12   5        1.18        1.51      2.36 o 
  -7 -11   5        0.44        0.78      2.43 o 
  -6 -11   5       36.50       37.78      5.01 o 
  -5 -11   5        1.57        2.35      2.63 o 
  -4 -11   5       25.60       25.03      3.15 o 
  -3 -11   5       97.43       93.87      4.85 o 
  -2 -11   5        5.25        4.89      1.87 o 
  -1 -11   5        4.51        2.46      1.66 o 
   0 -11   5        9.10        4.59      2.36 o 
   1 -11   5        3.38       -0.05      1.86 o 
   2 -11   5       30.02       34.82      2.96 o 
   3 -11   5        8.59       13.59      2.28 o 
   4 -11   5        0.15       -1.04      1.44 o 
   5 -11   5      273.12      267.95      8.37 o 
   6 -11   5       11.83       14.89      3.05 o 
   7 -11   5       32.92       36.11      4.93 o 
   8 -11   5        1.92        0.46      1.99 o 
  -7 -10   5        1.27        0.88      2.23 o 
  -6 -10   5       11.74       10.40      4.85 o 
  -5 -10   5        9.74       15.41      3.42 o 
  -4 -10   5       42.22       28.54      3.26 o 
  -3 -10   5        1.51        2.22      1.94 o 
  -2 -10   5      106.43      104.86      4.83 o 
  -1 -10   5       43.68       44.08      3.21 o 
   0 -10   5        4.72        6.87      1.94 o 
   1 -10   5       11.79       11.99      2.01 o 
   2 -10   5        0.10        0.29      1.30 o 
   3 -10   5      189.21      182.34      7.07 o 
   4 -10   5        0.16        0.09      1.59 o 
   5 -10   5      100.72       97.12      4.78 o 
   6 -10   5        4.20        4.96      2.45 o 
   7 -10   5        0.11        4.70      2.05 o 
   8 -10   5       18.87       23.81      4.14 o 
   9 -10   5        0.07        2.83      2.67 o 
  -8  -9   5        0.69       -0.36      3.03 o 
  -7  -9   5        7.22       11.11      4.85 o 
  -6  -9   5       64.91       69.15     14.05 o 
  -5  -9   5       77.79       78.00      9.61 o 
  -4  -9   5        0.23       -1.09      1.39 o 
  -3  -9   5       27.38       30.95      2.96 o 
  -2  -9   5      191.03      182.22      7.48 o 
  -1  -9   5       44.72       41.47      2.84 o 
   0  -9   5       19.54       26.38      1.97 o 
   1  -9   5       22.38       29.36      2.09 o 
   2  -9   5       59.37       53.51      3.19 o 
   3  -9   5      428.44      394.60      9.62 o 
   4  -9   5       11.42       12.93      2.20 o 
   5  -9   5      118.98      117.71      5.08 o 
   6  -9   5       21.23       25.29      3.95 o 
   7  -9   5        8.08       14.47      3.10 o 
   8  -9   5        0.14        3.36      2.22 o 
   9  -9   5        0.77       -0.45      1.97 o 
  -8  -8   5        7.58       11.73      4.40 o 
  -7  -8   5        3.22        5.70      3.39 o 
  -6  -8   5        0.40        1.10      1.99 o 
  -5  -8   5        0.00       -0.37      1.80 o 
  -4  -8   5       17.20       16.82      2.57 o 
  -3  -8   5       10.66        8.06      2.55 o 
  -2  -8   5      476.73      453.60      9.64 o 
  -1  -8   5       10.05       14.72      1.83 o 
   0  -8   5     1638.77     1689.20     20.46 o 
   1  -8   5        0.19        0.43      0.86 o 
   2  -8   5      223.92      210.30      6.30 o 
   3  -8   5      461.35      422.38     11.82 o 
   4  -8   5        0.30       -0.44      1.15 o 
   5  -8   5      320.16      285.47      7.83 o 
   6  -8   5        9.46       13.40      2.94 o 
   7  -8   5        6.57        8.13      2.45 o 
   8  -8   5        3.73        6.35      2.28 o 
   9  -8   5        7.14       10.07      2.90 o 
  -9  -7   5        2.71        3.35      2.40 o 
  -8  -7   5        2.05        9.68      2.86 o 
  -7  -7   5       61.26       57.47      5.16 o 
  -6  -7   5       18.37       21.68      3.59 o 
  -5  -7   5      178.56      168.12      7.89 o 
  -4  -7   5      136.40      134.78      7.60 o 
  -3  -7   5       18.96       18.16      2.27 o 
  -2  -7   5        2.35        3.04      1.01 o 
  -1  -7   5      268.80      277.35      5.89 o 
   0  -7   5        2.52        1.85      0.98 o 
   1  -7   5       68.90       70.05      2.66 o 
   2  -7   5       42.10       44.51      2.36 o 
   3  -7   5      375.46      350.88      6.48 o 
   4  -7   5      575.08      551.45     12.15 o 
   5  -7   5      115.68      119.84      4.79 o 
   6  -7   5        5.99        3.12      2.00 o 
   7  -7   5      120.52      108.27      6.53 o 
   8  -7   5        9.82        8.07      2.47 o 
   9  -7   5        0.20        0.97      3.82 o 
  10  -7   5        1.90        3.65      2.41 o 
  -9  -6   5        0.00        2.10      2.32 o 
  -8  -6   5       14.79        9.43      3.13 o 
  -7  -6   5       22.14       21.91      3.87 o 
  -6  -6   5       48.60       46.72      4.55 o 
  -5  -6   5        0.37        1.64      1.95 o 
  -4  -6   5       43.79       42.80      2.82 o 
  -3  -6   5      124.07      111.10      3.30 o 
  -2  -6   5     1090.44     1073.59     13.88 o 
  -1  -6   5        3.33        1.15      0.85 o 
   0  -6   5     1846.44     2023.99     23.09 o 
   1  -6   5      416.42      388.85      6.59 o 
   2  -6   5       14.26       24.51      1.72 o 
   3  -6   5       36.94       49.24      2.19 o 
   4  -6   5      143.40      150.95      3.98 o 
   5  -6   5       75.52       89.91      4.00 o 
   6  -6   5      533.43      504.87     15.13 o 
   7  -6   5       17.53       21.50      3.72 o 
   8  -6   5        0.18        0.05      2.02 o 
   9  -6   5        3.75       12.78      3.14 o 
  10  -6   5        7.62       16.72      3.86 o 
  -9  -5   5       14.70       11.12      4.30 o 
  -8  -5   5        3.33        4.26      2.35 o 
  -7  -5   5       42.42       57.77     10.46 o 
  -6  -5   5      393.90      359.86     17.33 o 
  -5  -5   5      172.03      174.69     12.39 o 
  -4  -5   5        5.06        1.90      1.29 o 
  -3  -5   5      458.73      470.82      7.63 o 
  -2  -5   5       47.22       52.31      2.13 o 
  -1  -5   5       11.92        9.19      1.21 o 
   0  -5   5      883.00      973.13     12.41 o 
   1  -5   5     1497.33     1568.66     18.36 o 
   2  -5   5      948.74      938.95     12.19 o 
   3  -5   5      103.92      122.63      3.32 o 
   4  -5   5      135.77      135.33     10.45 o 
   5  -5   5       29.95       31.02      2.09 o 
   6  -5   5      220.05      219.98      8.65 o 
   7  -5   5        0.01       -0.57      1.59 o 
   8  -5   5       25.61       40.92      4.99 o 
   9  -5   5       16.39       18.40      3.88 o 
  10  -5   5        0.28        0.86      2.42 o 
 -10  -4   5        0.16        3.56      2.62 o 
  -9  -4   5        0.12       -0.89      2.23 o 
  -8  -4   5        1.41        3.74      2.84 o 
  -7  -4   5       87.39       76.19      5.59 o 
  -6  -4   5       96.25       89.62      5.70 o 
  -5  -4   5       44.30       46.37      2.94 o 
  -4  -4   5       20.82       16.59      1.57 o 
  -3  -4   5      138.63      139.67      3.52 o 
  -2  -4   5      830.23      867.52     11.29 o 
  -1  -4   5      295.28      264.78      4.85 o 
   0  -4   5       73.58       64.38      2.18 o 
   1  -4   5        1.04        0.16      0.70 o 
   2  -4   5       92.94      102.90      3.06 o 
   3  -4   5      741.96      865.63     12.39 o 
   4  -4   5       20.86       22.21      1.68 o 
   5  -4   5       94.74       93.19      3.91 o 
   6  -4   5       78.20       80.56      3.89 o 
   7  -4   5       23.05       32.20      4.21 o 
   8  -4   5       19.68       22.18      3.77 o 
   9  -4   5       28.07       25.29      4.04 o 
  10  -4   5        8.79        5.00      2.48 o 
 -10  -3   5       10.14       17.18      5.12 o 
  -9  -3   5       87.84       91.71      6.42 o 
  -8  -3   5        0.48        1.19      2.23 o 
  -7  -3   5        0.25       -0.70      2.02 o 
  -6  -3   5       68.07       57.77      3.44 o 
  -5  -3   5      105.49       97.65      5.22 o 
  -4  -3   5       30.87       34.04      2.13 o 
  -3  -3   5       10.64       10.69      1.54 o 
  -2  -3   5      115.48      107.08      2.69 o 
  -1  -3   5     2477.87     2544.31     27.37 o 
   0  -3   5     3309.61     3734.62     38.93 o 
   1  -3   5      426.81      488.45      7.01 o 
   2  -3   5       90.36       64.99      2.08 o 
   3  -3   5      784.64      895.17     11.50 o 
   4  -3   5       60.23       69.97      2.78 o 
   5  -3   5       62.25       58.27      3.11 o 
   6  -3   5        6.15        4.15      1.46 o 
   7  -3   5      117.06      107.42      4.73 o 
   8  -3   5       20.79       23.42      3.68 o 
   9  -3   5       51.08       58.58      9.75 o 
  10  -3   5        8.14       10.98      3.16 o 
 -10  -2   5        3.44       11.36      3.66 o 
  -9  -2   5        9.47        9.04      3.52 o 
  -8  -2   5        1.89        2.57      2.10 o 
  -7  -2   5      113.31      105.59      7.89 o 
  -6  -2   5       47.79       53.86      5.09 o 
  -5  -2   5      110.82      105.64      4.17 o 
  -4  -2   5     2779.95     2867.83     31.38 o 
  -3  -2   5      527.12      540.15      7.60 o 
  -2  -2   5      581.19      602.37      8.03 o 
  -1  -2   5     1864.36     1929.91     21.17 o 
   0  -2   5     1873.53     2085.87     22.66 o 
   1  -2   5       67.33       60.64      2.59 o 
   2  -2   5        5.53        7.05      0.83 o 
   3  -2   5      179.63      158.68      5.13 o 
   4  -2   5      433.63      406.19      6.49 o 
   5  -2   5      106.78       90.39      9.01 o 
   6  -2   5        4.54        5.15      2.31 o 
   7  -2   5      282.15      273.00      9.61 o 
   8  -2   5       50.34       53.56      4.39 o 
   9  -2   5        2.32        0.62      1.68 o 
  10  -2   5        1.76        3.89      2.35 o 
 -10  -1   5        0.20        5.06      3.66 o 
  -9  -1   5       25.34       24.90      4.30 o 
  -8  -1   5       11.99        8.43      2.24 o 
  -7  -1   5       73.38       73.43      4.03 o 
  -6  -1   5       56.06       47.41      3.50 o 
  -5  -1   5        3.31        3.05      1.28 o 
  -4  -1   5       35.18       32.69      1.70 o 
  -3  -1   5       53.53       47.39      2.80 o 
  -2  -1   5      147.29      153.20      5.21 o 
  -1  -1   5     2260.33     2431.72     25.97 o 
   0  -1   5      315.71      279.16      4.51 o 
   1  -1   5     1891.02     2198.01     23.76 o 
   2  -1   5     1232.75     1396.89     19.23 o 
   3  -1   5       45.57       65.13      2.91 o 
   4  -1   5       21.18       28.56      2.25 o 
   5  -1   5       98.87      105.50      4.18 o 
   6  -1   5      105.17       93.49      4.23 o 
   7  -1   5        8.82       13.40      2.37 o 
   8  -1   5        3.99        6.21      2.55 o 
   9  -1   5       12.24       15.53      3.50 o 
  10  -1   5       18.84       29.10      6.50 o 
 -10   0   5        7.84        4.85      3.82 o 
  -9   0   5        1.07        1.55      1.78 o 
  -8   0   5       49.58       50.81      3.71 o 
  -7   0   5       19.02       24.75      3.87 o 
  -6   0   5      133.18      128.35      7.34 o 
  -5   0   5      253.72      257.56      6.70 o 
  -4   0   5      111.50      103.68      2.49 o 
  -3   0   5      831.72      819.82     13.05 o 
  -2   0   5        3.07        4.96      1.14 o 
  -1   0   5     2003.66     2160.26     23.34 o 
   0   0   5      118.31      108.86      2.55 o 
   1   0   5      971.18     1032.93     12.27 o 
   2   0   5      524.29      508.42     13.46 o 
   3   0   5      484.94      512.87      9.43 o 
   4   0   5      184.28      200.92      6.36 o 
   5   0   5      484.44      431.36      9.28 o 
   6   0   5      631.82      602.16     12.01 o 
   7   0   5       93.82       79.30      4.22 o 
   8   0   5       13.31       13.90      2.54 o 
   9   0   5        0.10        4.26      2.36 o 
  10   0   5        0.04        8.10      3.77 o 
 -10   1   5        3.35        9.38      3.08 o 
  -9   1   5        0.04        1.99      2.23 o 
  -8   1   5       19.32       27.22      3.23 o 
  -7   1   5      143.82      126.30      5.21 o 
  -6   1   5       35.38       37.17      2.88 o 
  -5   1   5      143.72      147.24      4.95 o 
  -4   1   5        9.22        9.63      0.96 o 
  -3   1   5      263.24      245.78      5.85 o 
  -2   1   5      517.19      490.88      6.83 o 
  -1   1   5       14.52       14.57      1.06 o 
   0   1   5      190.76      198.96      3.75 o 
   1   1   5      768.59      780.32      9.90 o 
   2   1   5      134.91      164.70      3.21 o 
   3   1   5      469.12      461.08      9.00 o 
   4   1   5       87.67       74.54      4.03 o 
   5   1   5       60.80       63.23      6.77 o 
   6   1   5       12.88       11.46      2.01 o 
   7   1   5        9.41        8.79      2.05 o 
   8   1   5        0.34       -0.68      1.87 o 
   9   1   5       10.19       14.47      6.69 o 
  10   1   5       20.64       29.11      4.60 o 
 -10   2   5        3.74        5.96      2.72 o 
  -9   2   5        8.37       11.07      3.03 o 
  -8   2   5        0.04       -0.27      1.78 o 
  -7   2   5       86.22       79.19      6.17 o 
  -6   2   5        3.77        3.43      1.40 o 
  -5   2   5      453.78      417.00     15.02 o 
  -4   2   5     1055.36     1101.60     20.80 o 
  -3   2   5       26.72       21.14      1.45 o 
  -2   2   5       21.09       14.20      1.10 o 
  -1   2   5      148.32      133.22      3.06 o 
   0   2   5        8.38        5.20      0.88 o 
   1   2   5      274.30      243.61      4.45 o 
   2   2   5       16.07       20.44      1.42 o 
   3   2   5     2682.17     2848.44     31.06 o 
   4   2   5      271.25      244.66     14.50 o 
   5   2   5        7.59       11.36      2.01 o 
   6   2   5        0.18        2.29      1.32 o 
   7   2   5        0.91        1.45      1.81 o 
   8   2   5       16.30       18.81      3.63 o 
   9   2   5        2.47        7.02      2.89 o 
  10   2   5        3.47        3.46      2.55 o 
 -10   3   5       13.64       13.99      3.35 o 
  -9   3   5        0.62        1.88      2.06 o 
  -8   3   5        3.04        1.81      2.79 o 
  -7   3   5        0.75        0.13      1.73 o 
  -6   3   5       55.90       56.31      3.37 o 
  -5   3   5      336.60      322.76      7.76 o 
  -4   3   5       53.75       53.84      2.29 o 
  -3   3   5      796.81      878.74     11.52 o 
  -2   3   5       76.68       59.98      2.15 o 
  -1   3   5        9.82        5.97      0.96 o 
   0   3   5      713.18      760.47     10.16 o 
   1   3   5      891.61      901.28     11.65 o 
   2   3   5       79.86       69.57      2.42 o 
   3   3   5      113.37      113.86      3.19 o 
   4   3   5        0.62        2.74      1.59 o 
   5   3   5       47.20       46.27      4.03 o 
   6   3   5       58.32       67.09      5.10 o 
   7   3   5        6.87        9.71      2.80 o 
   8   3   5        6.24        6.27      2.77 o 
   9   3   5       10.60       12.18      3.27 o 
 -10   4   5        0.12        2.19      2.29 o 
  -9   4   5        5.28       13.60      3.17 o 
  -8   4   5       10.17       14.90      4.17 o 
  -7   4   5      202.36      190.93     11.32 o 
  -6   4   5      428.60      385.87     12.14 o 
  -5   4   5       34.16       30.71      2.95 o 
  -4   4   5        8.25        9.55      1.78 o 
  -3   4   5       37.37       31.95      1.82 o 
  -2   4   5       42.95       49.01      3.42 o 
  -1   4   5      143.12      115.79      3.19 o 
   0   4   5     1165.22     1169.62     14.60 o 
   1   4   5     1194.96     1227.93     15.26 o 
   2   4   5      859.24      903.74     12.12 o 
   3   4   5      232.53      206.26     12.72 o 
   4   4   5      327.86      308.97      7.45 o 
   5   4   5       30.85       28.80      3.92 o 
   6   4   5        1.01        0.52      2.10 o 
   7   4   5       38.27       47.56      5.79 o 
   8   4   5       23.69       27.54      4.31 o 
   9   4   5       27.66       35.20      5.00 o 
 -10   5   5        9.77       14.16      5.28 o 
  -9   5   5       28.77       31.63      4.73 o 
  -8   5   5       67.93       64.27      5.43 o 
  -7   5   5       81.06       94.81      6.13 o 
  -6   5   5      402.29      397.88     15.67 o 
  -5   5   5       22.73       21.15      3.31 o 
  -4   5   5       81.54       76.22      3.85 o 
  -3   5   5       25.79       26.02      1.79 o 
  -2   5   5        1.91        3.66      1.01 o 
   0   5   5     1449.73     1441.65     17.57 o 
   1   5   5       13.08       25.41      1.85 o 
   2   5   5      729.89      723.96     10.59 o 
   3   5   5       71.72       72.11      2.85 o 
   4   5   5        1.38        0.15      1.50 o 
   5   5   5       27.72       35.81      8.64 o 
   6   5   5        0.15        0.74      1.90 o 
   7   5   5       62.14       75.19      5.94 o 
   8   5   5       51.51       59.06      5.44 o 
   9   5   5        0.72       -0.08      3.68 o 
 -10   6   5        0.73        1.27      3.31 o 
  -9   6   5       31.85       29.18      4.88 o 
  -8   6   5      131.37      111.17      7.13 o 
  -7   6   5        1.51        1.00      1.94 o 
  -6   6   5       58.59       53.56      4.69 o 
  -5   6   5       76.23       74.33     16.41 o 
  -4   6   5      347.11      341.92     10.56 o 
  -3   6   5       39.79       38.72      3.63 o 
  -2   6   5      552.71      545.22     13.52 o 
  -1   6   5      586.19      589.58      9.23 o 
   0   6   5        0.03        0.35      0.86 o 
   1   6   5       96.76       93.87      3.22 o 
   2   6   5      136.51      127.49      3.82 o 
   3   6   5       30.29       32.84      2.89 o 
   4   6   5       21.75       19.66      3.39 o 
   5   6   5       75.76       57.93      5.00 o 
   6   6   5       12.78       11.44      3.12 o 
   7   6   5        6.71        2.68      2.31 o 
   8   6   5        5.76        5.55      2.89 o 
  -9   7   5        7.40        4.01      2.67 o 
  -8   7   5       22.41       26.27      4.30 o 
  -7   7   5        0.35        5.15      2.72 o 
  -6   7   5       20.58       34.90      4.52 o 
  -5   7   5       63.99       54.96      4.64 o 
  -4   7   5      108.27      101.57      4.45 o 
  -3   7   5       66.08       64.82      3.45 o 
  -2   7   5      168.08      160.03      4.35 o 
  -1   7   5       92.30       89.78      4.07 o 
   0   7   5      610.32      560.61     20.56 o 
   1   7   5       44.92       48.06      2.79 o 
   2   7   5      629.56      609.05     12.05 o 
   3   7   5      108.15      103.66      4.60 o 
   4   7   5       43.90       52.77      5.77 o 
   5   7   5       14.83       21.58      3.89 o 
   6   7   5        0.09        1.11      2.29 o 
   7   7   5       70.30       71.93      6.03 o 
   8   7   5       32.90       41.44      5.74 o 
  -9   8   5        0.15        4.46      2.44 o 
  -8   8   5       39.90       48.84      7.76 o 
  -7   8   5        4.21        4.51      2.19 o 
  -6   8   5       73.04       74.29      9.57 o 
  -5   8   5       60.91       71.57      5.24 o 
  -4   8   5      621.38      603.00     12.41 o 
  -3   8   5        0.16        0.95      1.36 o 
  -2   8   5        3.69        2.01      1.32 o 
  -1   8   5       62.09       55.90      2.69 o 
   0   8   5        1.00        0.57      1.06 o 
   1   8   5      946.93      891.17     19.35 o 
   2   8   5      261.22      260.97      7.52 o 
   3   8   5       20.42       22.68      2.80 o 
   4   8   5       32.07       42.40      5.07 o 
   5   8   5       15.47       12.16      3.26 o 
   6   8   5        1.72       -1.73      1.73 o 
   7   8   5        0.73       -0.78      2.27 o 
  -8   9   5       20.91       32.17      8.02 o 
  -7   9   5        2.61        3.31      2.19 o 
  -6   9   5       42.73       39.39      5.11 o 
  -5   9   5       24.67       30.65      7.70 o 
  -4   9   5        3.04        0.61      1.53 o 
  -3   9   5      152.97      172.12      7.22 o 
  -2   9   5      847.04      809.99     14.97 o 
  -1   9   5      288.21      261.31      6.18 o 
   0   9   5       41.05       42.74      3.12 o 
   1   9   5       10.79        6.68      1.92 o 
   2   9   5        1.72        4.14      1.76 o 
   3   9   5       48.07       55.41      3.74 o 
   4   9   5        5.88        6.50      2.56 o 
   5   9   5       77.29       71.51      5.77 o 
   6   9   5       49.39       57.15      5.41 o 
   7   9   5       10.42        9.25      5.97 o 
  -8  10   5        4.96        2.86      2.35 o 
  -7  10   5       18.90       24.48      6.94 o 
  -6  10   5        0.02       -0.71      1.93 o 
  -5  10   5        3.55        6.33      2.53 o 
  -4  10   5       27.96       26.77      3.25 o 
  -3  10   5      142.42      129.76      5.51 o 
  -2  10   5      150.97      158.74      5.98 o 
  -1  10   5      230.91      218.32     17.06 o 
   0  10   5       13.81       13.90      3.37 o 
   1  10   5       88.82       95.29      4.74 o 
   2  10   5       91.42       90.27      4.78 o 
   3  10   5      154.50      143.43      6.82 o 
   4  10   5        0.01        0.81      2.14 o 
   5  10   5       19.74       14.73      3.97 o 
   6  10   5        6.59        6.60      2.83 o 
  -7  11   5        0.21       -3.23      3.35 o 
  -6  11   5        0.15        0.67      1.85 o 
  -5  11   5       20.28       20.39      3.79 o 
  -4  11   5       19.24       21.23      4.26 o 
  -3  11   5        8.67        9.33      2.24 o 
  -2  11   5       26.67       25.18      4.31 o 
  -1  11   5        0.32        1.39      1.96 o 
   0  11   5       27.83       30.78      4.34 o 
   1  11   5       81.98       71.88      4.37 o 
   2  11   5        5.39        8.14      4.11 o 
   3  11   5       16.17       21.85      4.01 o 
   4  11   5       72.48       80.06     13.71 o 
   5  11   5        0.06        1.72      4.71 o 
   6  11   5        5.15        6.81      4.02 o 
  -7  12   5        4.02        5.31      3.43 o 
  -6  12   5        3.49        5.59      3.11 o 
  -5  12   5        0.00        7.40      2.70 o 
  -4  12   5       82.21      104.72      5.38 o 
  -3  12   5       43.74       50.91      7.55 o 
  -2  12   5      107.06       94.83     10.36 o 
  -1  12   5      103.06      100.54      8.93 o 
   0  12   5        0.12        1.30      2.10 o 
   1  12   5       70.73       80.60      5.96 o 
   2  12   5        0.83        4.78      2.14 o 
   3  12   5        4.73        3.67      4.60 o 
   4  12   5        0.56        1.22      1.99 o 
   5  12   5       16.48       12.33      4.98 o 
  -6  13   5        9.71       13.05      4.36 o 
  -5  13   5        0.42        1.17      2.39 o 
  -4  13   5       48.75       49.39      5.22 o 
  -3  13   5        5.87        5.88      2.49 o 
  -2  13   5       10.26       12.76      3.14 o 
  -1  13   5        0.79        4.49      2.20 o 
   0  13   5        1.53        4.20      3.30 o 
   1  13   5       13.04       19.33      3.65 o 
   2  13   5        0.16        4.60      2.84 o 
   3  13   5        0.27        1.34      2.81 o 
   4  13   5       18.64       14.70      4.85 o 
  -4  14   5        0.17        0.25      2.13 o 
  -3  14   5       11.71       16.27      4.69 o 
  -2  14   5        5.24       11.07      2.96 o 
  -1  14   5        7.44        9.47      4.68 o 
   0  14   5       40.45       45.00      5.70 o 
   1  14   5        3.13        8.08      2.84 o 
   2  14   5       14.24       14.69      3.69 o 
  -2  15   5        6.32        9.60      4.98 o 
  -1  15   5        4.47        3.81      2.62 o 
  -1 -16   6       11.30       10.03      4.67 o 
   0 -16   6        0.43        8.63      3.02 o 
   1 -16   6        5.08        6.23      2.76 o 
   2 -16   6        0.04       -0.62      1.91 o 
   3 -16   6       26.38       26.78      6.58 o 
  -3 -15   6       14.02       14.03      4.95 o 
  -2 -15   6        0.25        1.09      2.28 o 
  -1 -15   6        2.31       10.91      3.18 o 
   0 -15   6       17.51       19.02      3.89 o 
   1 -15   6        7.45       11.38      3.11 o 
   2 -15   6       14.04       19.54      5.62 o 
   3 -15   6        7.54       17.12      4.73 o 
   4 -15   6        9.08       15.83      3.37 o 
  -4 -14   6        0.53        1.15      3.38 o 
  -3 -14   6        1.31        5.97      2.72 o 
  -2 -14   6        0.68        3.38      2.52 o 
  -1 -14   6       70.53       58.42      6.53 o 
   0 -14   6       49.71       51.10      5.55 o 
   1 -14   6        0.10        2.70      2.30 o 
   2 -14   6        5.58        6.40      2.52 o 
   3 -14   6        2.98        3.72      3.99 o 
   4 -14   6       13.50       12.21      7.09 o 
   5 -14   6        0.07        0.12      1.87 o 
   6 -14   6        0.60       -0.28      3.68 o 
  -5 -13   6        0.12        3.25      2.66 o 
  -4 -13   6        0.82       -0.47      3.22 o 
  -3 -13   6       44.24       41.30      3.93 o 
  -2 -13   6       52.21       53.84      5.53 o 
  -1 -13   6       18.69       28.57      4.67 o 
   0 -13   6       68.71       76.42      5.99 o 
   1 -13   6        8.49        8.34      3.92 o 
   2 -13   6       10.60       16.20     13.01 o 
   3 -13   6        0.83        5.54      2.42 o 
   4 -13   6        1.24        2.41      1.75 o 
   5 -13   6        0.36        4.25      3.97 o 
   6 -13   6        0.09        1.59      2.19 o 
   7 -13   6       11.50        6.40      2.81 o 
  -6 -12   6        3.93        1.68      2.55 o 
  -5 -12   6        0.83        2.58      2.23 o 
  -4 -12   6        0.01        1.04      3.48 o 
  -3 -12   6        0.00        0.32      1.63 o 
  -2 -12   6       80.25       81.15      6.04 o 
  -1 -12   6        0.02        1.84      1.73 o 
   0 -12   6       53.26       49.08      4.65 o 
   1 -12   6       12.36       15.29      3.33 o 
   2 -12   6       10.77       11.72      3.06 o 
   3 -12   6        1.56        2.10      1.67 o 
   4 -12   6        1.05        0.39      1.54 o 
   5 -12   6       13.26        9.17      5.69 o 
   6 -12   6        0.05        5.16      2.20 o 
   7 -12   6        6.62        6.09      2.55 o 
  -7 -11   6        1.40        0.00      3.53 o 
  -6 -11   6        3.82       10.39      2.94 o 
  -5 -11   6        6.08        7.99      2.63 o 
  -4 -11   6        5.14        8.95      2.78 o 
  -3 -11   6       89.16       89.20      4.75 o 
  -2 -11   6       49.46       49.49      3.63 o 
  -1 -11   6       85.44       79.10      4.27 o 
   0 -11   6      320.30      319.75      8.50 o 
   1 -11   6       84.53       92.85      5.91 o 
   2 -11   6        6.83        9.99      2.95 o 
   3 -11   6       86.47       78.44      4.43 o 
   4 -11   6       68.29       65.16      6.38 o 
   5 -11   6        2.84        4.66      2.26 o 
   6 -11   6       43.90       41.46      4.58 o 
   7 -11   6        7.06        5.13      3.48 o 
   8 -11   6        2.69        6.38      3.95 o 
  -7 -10   6        2.18        2.21      2.28 o 
  -6 -10   6       32.26       40.06      7.08 o 
  -5 -10   6        9.69        9.59      2.90 o 
  -4 -10   6       61.08       60.33      5.09 o 
  -3 -10   6        4.86        6.21      1.88 o 
  -2 -10   6       26.00       21.68      2.73 o 
  -1 -10   6        4.79        8.66      1.93 o 
   0 -10   6        0.01        4.10      1.81 o 
   1 -10   6       43.10       40.69      4.24 o 
   2 -10   6       67.99       51.20      4.88 o 
   3 -10   6      410.90      374.69     17.51 o 
   4 -10   6        5.43        9.79      2.18 o 
   5 -10   6      178.87      164.71     14.27 o 
   6 -10   6       15.45       27.30      4.24 o 
   7 -10   6        3.20        2.47      2.06 o 
   8 -10   6        0.08        2.33      2.35 o 
  -8  -9   6        1.65        5.70      2.77 o 
  -7  -9   6        0.65        0.61      1.96 o 
  -6  -9   6        5.42        6.02      2.79 o 
  -5  -9   6       48.59       50.95      4.75 o 
  -4  -9   6      105.94      105.63      6.29 o 
  -3  -9   6      282.90      258.73     11.60 o 
  -2  -9   6       73.22       66.92      3.69 o 
  -1  -9   6       61.47       64.46      3.82 o 
   0  -9   6       29.22       31.16      2.23 o 
   1  -9   6      123.90      126.21      3.93 o 
   2  -9   6       15.63       12.41      2.93 o 
   3  -9   6      325.50      299.09      7.86 o 
   4  -9   6      130.37      134.36      5.64 o 
   5  -9   6       47.57       50.62      4.31 o 
   6  -9   6        0.80        3.18      5.30 o 
   7  -9   6        1.14        0.26      2.71 o 
   8  -9   6        8.12        4.73      2.29 o 
   9  -9   6        8.21       13.61      3.49 o 
  -8  -8   6       10.54        4.93      5.68 o 
  -7  -8   6        6.79        6.74      2.77 o 
  -6  -8   6       15.77       16.54      3.55 o 
  -5  -8   6       32.65       35.44      4.61 o 
  -4  -8   6       17.47       25.12      3.98 o 
  -3  -8   6       29.38       25.64      2.59 o 
  -2  -8   6       14.53       20.70      3.41 o 
  -1  -8   6       23.32       25.88      2.16 o 
   0  -8   6       22.67       21.65      2.02 o 
   1  -8   6       55.42       38.37      2.26 o 
   2  -8   6        4.74        6.04      1.34 o 
   3  -8   6      295.33      305.04      7.74 o 
   4  -8   6      664.74      632.42     22.46 o 
   5  -8   6       97.31       91.20      9.98 o 
   6  -8   6        7.45        4.86      4.79 o 
   7  -8   6        4.45        7.90      2.45 o 
   8  -8   6       14.73       12.77      3.17 o 
   9  -8   6        1.74        4.97      2.60 o 
  -9  -7   6        6.70        9.74      5.07 o 
  -8  -7   6       18.99       20.90      4.28 o 
  -7  -7   6        4.85        3.98      2.40 o 
  -6  -7   6        7.92        9.08      2.66 o 
  -5  -7   6      213.87      201.42     15.14 o 
  -4  -7   6       24.55       30.14      4.01 o 
  -3  -7   6        0.70        2.32      1.32 o 
  -2  -7   6       11.89       17.38      1.79 o 
  -1  -7   6      165.49      166.14      4.25 o 
   0  -7   6        0.70        0.56      0.95 o 
   1  -7   6      299.21      294.58      5.93 o 
   2  -7   6      219.50      238.79      5.26 o 
   3  -7   6       49.22       59.06      2.59 o 
   4  -7   6      141.11      122.24      6.11 o 
   5  -7   6       22.46       22.64      3.66 o 
   6  -7   6        8.08        8.18      2.60 o 
   7  -7   6       53.80       56.97      5.86 o 
   8  -7   6        2.09        1.00      2.02 o 
   9  -7   6       11.16       10.98      2.87 o 
  -9  -6   6        0.97        2.12      2.27 o 
  -8  -6   6       50.76       50.32      5.04 o 
  -7  -6   6       16.54        6.85      2.60 o 
  -6  -6   6        9.92       11.85      3.10 o 
  -5  -6   6       20.06       19.97      3.57 o 
  -4  -6   6       96.61       96.27      5.61 o 
  -3  -6   6       96.18       94.74      3.19 o 
  -2  -6   6        8.17        8.61      1.28 o 
  -1  -6   6      164.07      148.81      3.86 o 
   0  -6   6      109.16      110.01      3.30 o 
   1  -6   6      814.35      871.94     14.27 o 
   2  -6   6        8.44       10.37      1.44 o 
   3  -6   6       46.72       42.31      3.86 o 
   4  -6   6       32.32       35.92      3.27 o 
   5  -6   6        1.28        1.89      1.86 o 
   6  -6   6      400.74      376.69     12.16 o 
   7  -6   6        5.47        6.83      2.59 o 
   8  -6   6       19.22       23.45      3.99 o 
   9  -6   6       17.79       31.76      4.76 o 
  10  -6   6        0.62        3.17      2.63 o 
  -9  -5   6       13.88       12.22      3.25 o 
  -8  -5   6      116.08      100.88      6.80 o 
  -7  -5   6      139.57      138.21      7.89 o 
  -6  -5   6        3.43        0.71      3.20 o 
  -5  -5   6       78.36       73.02      5.13 o 
  -4  -5   6      379.10      366.80      8.47 o 
  -3  -5   6      126.78      121.48      4.87 o 
  -2  -5   6       24.61       27.16      1.76 o 
  -1  -5   6      175.44      185.98      4.22 o 
   0  -5   6      241.79      222.66      4.66 o 
   1  -5   6      106.68      135.33      3.54 o 
   2  -5   6      467.41      472.65      7.59 o 
   3  -5   6        1.06        0.88      0.87 o 
   4  -5   6      403.17      388.05      8.58 o 
   5  -5   6      333.54      328.55     11.11 o 
   6  -5   6       64.56       62.75      4.74 o 
   7  -5   6       23.70       25.63      3.86 o 
   8  -5   6        9.22       10.01      2.81 o 
   9  -5   6        0.00       -2.13      3.43 o 
  10  -5   6        1.91        5.09      2.67 o 
 -10  -4   6        4.11        6.83      3.02 o 
  -9  -4   6        7.66        8.01      2.86 o 
  -8  -4   6        9.80        8.53      2.85 o 
  -7  -4   6        5.38        8.87      2.62 o 
  -6  -4   6       22.40       24.98      3.83 o 
  -5  -4   6        3.22        7.22      1.71 o 
  -4  -4   6      194.25      190.50      5.73 o 
  -3  -4   6        1.96        1.93      0.87 o 
  -2  -4   6     2189.66     2300.02     25.76 o 
  -1  -4   6        2.75        3.45      0.89 o 
   0  -4   6      320.09      361.50      6.09 o 
   1  -4   6     1640.19     1699.57     19.68 o 
   2  -4   6      196.26      192.82      4.17 o 
   3  -4   6       30.09       23.99      1.59 o 
   4  -4   6       15.84       18.77      2.21 o 
   5  -4   6       18.15       15.12      3.31 o 
   6  -4   6       60.91       64.00      3.63 o 
   7  -4   6        0.01       -0.49      1.63 o 
   8  -4   6       47.81       45.12      4.44 o 
   9  -4   6       19.86       28.35      4.21 o 
  10  -4   6        3.88        7.55      3.55 o 
 -10  -3   6       25.80       27.23      4.47 o 
  -9  -3   6        3.16        7.90      3.48 o 
  -8  -3   6        4.72        6.30      2.61 o 
  -7  -3   6      197.58      185.83      8.44 o 
  -6  -3   6       43.97       46.26      3.15 o 
  -5  -3   6       25.62       26.36      2.61 o 
  -4  -3   6        7.73       10.36      1.79 o 
  -3  -3   6      295.26      314.79      6.70 o 
  -2  -3   6      324.91      352.60      5.83 o 
  -1  -3   6      277.46      256.29      7.13 o 
   0  -3   6      293.25      310.49      5.37 o 
   1  -3   6     2528.38     2724.42     29.52 o 
   2  -3   6      899.23      931.98     11.91 o 
   3  -3   6      115.94      107.28      2.76 o 
   4  -3   6       24.02       25.33      3.27 o 
   5  -3   6       84.55       75.08      3.71 o 
   6  -3   6       50.11       55.83      3.48 o 
   7  -3   6       60.00       59.57      4.00 o 
   8  -3   6        9.35       13.15      3.06 o 
   9  -3   6        3.11        7.36      2.81 o 
  10  -3   6       12.09       15.96      3.64 o 
 -10  -2   6        5.58        3.29      5.33 o 
  -9  -2   6       19.21       19.21      4.40 o 
  -8  -2   6        0.24       -0.04      2.07 o 
  -7  -2   6        0.02       -0.83      1.36 o 
  -6  -2   6      230.44      206.55      6.59 o 
  -5  -2   6       60.69       54.44      3.20 o 
  -4  -2   6      416.30      424.80      9.00 o 
  -3  -2   6        2.12        2.95      2.32 o 
  -2  -2   6      178.13      176.08      3.73 o 
  -1  -2   6      251.43      204.37      3.96 o 
   0  -2   6      391.10      358.81      5.75 o 
   1  -2   6     1093.05     1331.42     15.70 o 
   2  -2   6      174.43      199.50      5.20 o 
   3  -2   6       10.36       20.04      3.78 o 
   4  -2   6      100.54       91.16      3.84 o 
   5  -2   6      144.79      138.61      6.15 o 
   6  -2   6        5.48        4.97      2.00 o 
   7  -2   6      662.52      633.35     13.24 o 
   8  -2   6        4.61        7.74      2.17 o 
   9  -2   6        3.07        3.32      2.02 o 
  10  -2   6        0.11        2.71      3.79 o 
 -10  -1   6        0.60       -0.21      2.89 o 
  -9  -1   6       26.00       36.62      5.82 o 
  -8  -1   6       32.30       30.27      3.41 o 
  -7  -1   6        4.77        6.32      2.41 o 
  -6  -1   6      144.42      138.56      6.46 o 
  -5  -1   6        2.56        4.17      1.49 o 
  -4  -1   6       68.24       70.18      3.77 o 
  -3  -1   6      143.32      151.47      4.69 o 
  -2  -1   6       50.56       47.60      2.59 o 
  -1  -1   6      997.83      984.23     12.53 o 
   0  -1   6     2624.27     2793.42     29.93 o 
   1  -1   6     1265.18     1391.94     16.20 o 
   2  -1   6      255.96      249.76      5.95 o 
   3  -1   6      526.32      516.65     17.09 o 
   4  -1   6      355.77      361.86     13.29 o 
   5  -1   6       27.80       28.82      2.89 o 
   6  -1   6       58.71       51.38      3.40 o 
   7  -1   6        6.36        6.90      2.37 o 
   8  -1   6       24.44       21.61      3.06 o 
   9  -1   6       10.09       11.37      3.08 o 
  10  -1   6        9.01       19.73      5.37 o 
 -10   0   6        0.92       -1.68      3.07 o 
  -9   0   6        0.07        3.21      2.36 o 
  -8   0   6       79.91       85.59      4.71 o 
  -7   0   6        0.91       -1.20      1.34 o 
  -6   0   6      166.32      159.98      5.72 o 
  -5   0   6      117.76      100.76      4.60 o 
  -4   0   6      112.11      102.56      4.03 o 
  -3   0   6     1435.91     1439.85     20.80 o 
  -2   0   6        1.27        0.11      0.91 o 
  -1   0   6       48.53       51.10      1.76 o 
   0   0   6       11.73       14.01      1.40 o 
   1   0   6      128.88      140.07      3.08 o 
   2   0   6      449.27      453.24      8.69 o 
   3   0   6     1997.75     2182.57     29.25 o 
   4   0   6        1.06       -0.07      1.01 o 
   5   0   6      703.29      645.00     35.05 o 
   6   0   6      128.07      122.61      5.04 o 
   7   0   6        0.46        1.59      1.53 o 
   8   0   6       17.31       16.62      2.69 o 
   9   0   6       57.38       55.78      5.06 o 
  10   0   6        6.78        9.26      4.49 o 
 -10   1   6       15.60       20.91      3.67 o 
  -9   1   6        3.74        3.28      2.79 o 
  -8   1   6       94.83       94.07      5.74 o 
  -7   1   6       12.02       12.72      4.31 o 
  -6   1   6        4.34        3.79      1.56 o 
  -5   1   6      305.50      309.48      7.69 o 
  -4   1   6      301.93      325.98      9.31 o 
  -3   1   6     2305.81     2383.54     31.60 o 
  -2   1   6     1464.36     1447.52     20.41 o 
  -1   1   6      197.18      192.59      4.24 o 
   0   1   6     4051.15     4329.26     45.11 o 
   1   1   6      349.87      315.23      5.32 o 
   2   1   6       18.74       21.67      1.19 o 
   3   1   6        4.95        4.72      1.35 o 
   4   1   6        8.23        7.40      2.15 o 
   5   1   6       33.24       39.00      2.82 o 
   6   1   6        4.16        1.94      1.46 o 
   7   1   6        8.72       11.11      2.21 o 
   8   1   6       12.49       13.01      3.23 o 
   9   1   6       21.97       28.89      4.51 o 
  10   1   6        5.61        5.37      2.89 o 
 -10   2   6        3.98        2.88      4.95 o 
  -9   2   6       13.94       12.81      7.89 o 
  -8   2   6        8.74       13.33      3.38 o 
  -7   2   6       36.42       33.51      3.21 o 
  -6   2   6      266.69      248.68      8.84 o 
  -5   2   6        4.62        2.16      1.31 o 
  -4   2   6      124.08      111.60      4.30 o 
  -3   2   6      649.94      658.74      9.18 o 
  -2   2   6      589.82      553.94      8.05 o 
  -1   2   6      220.38      213.17      6.36 o 
   0   2   6      815.03      869.91     11.36 o 
   1   2   6      195.54      198.39      4.13 o 
   2   2   6      598.45      590.97      8.56 o 
   3   2   6      341.22      312.68      7.30 o 
   4   2   6      122.07      107.59      4.29 o 
   5   2   6       39.22       34.62      2.79 o 
   6   2   6      145.83      144.93      5.56 o 
   7   2   6      120.45      112.27      6.79 o 
   8   2   6        5.00        3.68      3.41 o 
   9   2   6        0.00        4.96      2.39 o 
 -10   3   6       15.83       22.36      5.74 o 
  -9   3   6        0.01        3.04      2.88 o 
  -8   3   6       20.95       22.89      4.01 o 
  -7   3   6       60.66       58.50      4.86 o 
  -6   3   6        0.04        0.63      1.32 o 
  -5   3   6      313.36      286.11      7.49 o 
  -4   3   6       63.38       59.34      3.14 o 
  -3   3   6      281.01      301.82      5.56 o 
  -2   3   6      838.83      801.95     11.92 o 
  -1   3   6        8.71       12.01      1.34 o 
   0   3   6      946.16      985.49     12.77 o 
   1   3   6        9.39       10.55      1.31 o 
   2   3   6      585.01      594.55      8.89 o 
   3   3   6      210.41      200.46      5.73 o 
   4   3   6       10.62       10.70      1.87 o 
   5   3   6      145.55      141.76      5.24 o 
   6   3   6        4.41        4.10      2.22 o 
   7   3   6        9.87        7.71      3.07 o 
   8   3   6        2.87        1.89      2.26 o 
   9   3   6        1.10       -1.02      1.95 o 
 -10   4   6        5.28       10.05      3.24 o 
  -9   4   6       22.10       19.08      3.87 o 
  -8   4   6        5.73        1.37      2.23 o 
  -7   4   6        2.70        1.41      2.14 o 
  -6   4   6      130.15      124.04     11.48 o 
  -5   4   6       75.14       77.50      3.77 o 
  -4   4   6      400.62      367.31     13.45 o 
  -3   4   6      629.21      631.96     29.48 o 
  -2   4   6      498.48      504.94      8.07 o 
  -1   4   6      315.40      333.84      6.13 o 
   0   4   6      591.62      637.84      9.48 o 
   1   4   6        4.75        7.02      1.21 o 
   2   4   6      235.64      232.09      5.05 o 
   3   4   6      596.90      569.09     10.97 o 
   4   4   6       92.98       90.39      4.02 o 
   5   4   6       63.45       60.76      4.93 o 
   6   4   6        6.48       11.37      3.95 o 
   7   4   6       12.44       14.11      4.41 o 
   8   4   6        3.01        6.55      2.67 o 
   9   4   6        0.08        3.52      2.55 o 
 -10   5   6        4.95        7.19      7.38 o 
  -9   5   6        1.32        5.48      2.49 o 
  -8   5   6       55.17       58.97      5.84 o 
  -7   5   6       26.28       31.58      5.16 o 
  -6   5   6       20.94       22.11      4.73 o 
  -5   5   6        3.37        0.98      1.67 o 
  -4   5   6      693.83      655.92     12.29 o 
  -3   5   6      158.35      140.60      4.04 o 
  -2   5   6      174.78      181.53      6.44 o 
  -1   5   6        0.02        1.03      0.89 o 
   0   5   6        2.78        2.44      1.06 o 
   1   5   6      161.63      172.94      4.43 o 
   2   5   6       92.88       80.49      3.07 o 
   3   5   6        0.16        0.48      1.21 o 
   4   5   6      191.32      183.34      8.01 o 
   5   5   6       74.50       74.12      5.47 o 
   6   5   6       78.22       67.86      5.49 o 
   7   5   6      177.73      168.75      8.91 o 
   8   5   6        3.61        2.81      2.28 o 
  -9   6   6        0.76        8.36      2.72 o 
  -8   6   6        8.75        6.42      4.06 o 
  -7   6   6      205.22      221.03     10.08 o 
  -6   6   6      249.74      253.01     21.48 o 
  -5   6   6      214.66      195.23      8.44 o 
  -4   6   6      799.43      754.67     17.88 o 
  -3   6   6        1.02        5.24      1.27 o 
  -2   6   6      342.63      339.47      6.70 o 
  -1   6   6        3.32        2.57      1.05 o 
   0   6   6        7.03        8.50      1.44 o 
   1   6   6      103.53       94.28      6.07 o 
   2   6   6      730.05      704.66     10.95 o 
   3   6   6      117.89      118.01      6.23 o 
   4   6   6       38.34       41.36      4.08 o 
   5   6   6       45.78       40.96      5.02 o 
   6   6   6      224.52      207.21      9.79 o 
   7   6   6        4.29        8.41      4.44 o 
   8   6   6       26.14       21.35      6.71 o 
  -9   7   6        7.33       11.99      3.38 o 
  -8   7   6      144.31      143.11     11.31 o 
  -7   7   6        0.16       -0.32      1.92 o 
  -6   7   6       20.01       26.07      4.07 o 
  -5   7   6        4.73       10.89      2.86 o 
  -4   7   6        4.53        6.39      2.55 o 
  -3   7   6      195.69      170.91      5.63 o 
  -2   7   6       95.25       97.98      3.50 o 
  -1   7   6       85.73       77.66      3.15 o 
   0   7   6       80.94       77.76      3.17 o 
   1   7   6      199.58      189.01      5.04 o 
   2   7   6      628.52      616.24     12.28 o 
   3   7   6      496.11      454.65     13.38 o 
   4   7   6        1.23        0.67      1.69 o 
   5   7   6       66.34       61.06      8.10 o 
   6   7   6        4.98        2.95      2.25 o 
   7   7   6        7.45        8.08      5.09 o 
   8   7   6        6.80        3.59      3.92 o 
  -9   8   6       15.37       21.20      6.32 o 
  -8   8   6        4.39        7.84      4.60 o 
  -7   8   6       17.80       16.20     10.80 o 
  -6   8   6        8.58        8.75      3.59 o 
  -5   8   6       63.55       55.44      5.88 o 
  -4   8   6       55.54       49.33      7.47 o 
  -3   8   6       88.63       66.60      3.74 o 
  -2   8   6       37.72       41.42      3.38 o 
  -1   8   6      191.19      176.78      4.95 o 
   0   8   6       80.98       82.52      3.37 o 
   1   8   6       29.26       33.08      3.05 o 
   2   8   6       21.46       25.71      3.32 o 
   3   8   6       23.01       32.70      4.85 o 
   4   8   6      165.56      157.95      8.14 o 
   5   8   6       35.09       43.24      4.92 o 
   6   8   6        0.61        1.98      2.11 o 
   7   8   6       38.10       51.55      5.89 o 
  -8   9   6        1.51        3.58      2.51 o 
  -7   9   6        2.01        3.52      2.11 o 
  -6   9   6       37.25       43.38      4.93 o 
  -5   9   6       48.05       56.94      4.91 o 
  -4   9   6        2.31        2.62      2.23 o 
  -3   9   6       12.80       16.80      2.59 o 
  -2   9   6      285.18      270.70      7.77 o 
  -1   9   6       20.17       19.26      2.94 o 
   0   9   6        1.54        0.04      1.46 o 
   1   9   6       66.87       67.04      7.03 o 
   2   9   6        1.37        3.22      2.02 o 
   3   9   6       35.35       28.72      4.20 o 
   4   9   6       65.68       71.84      6.68 o 
   5   9   6       33.23       31.59      4.94 o 
   6   9   6       12.63       15.76      3.46 o 
  -8  10   6        7.13        9.31      4.05 o 
  -7  10   6       10.89       17.70      6.93 o 
  -6  10   6       10.79        8.84      2.92 o 
  -5  10   6        5.13        6.69      2.58 o 
  -4  10   6        2.20        3.78      2.31 o 
  -3  10   6       41.23       40.09      3.65 o 
  -2  10   6       22.85       20.76      2.81 o 
  -1  10   6       25.24       27.52      4.00 o 
   0  10   6        0.11        0.59      1.76 o 
   1  10   6        2.23        5.30      2.13 o 
   2  10   6       67.96       76.61      4.61 o 
   3  10   6        4.91        2.25      2.04 o 
   4  10   6        3.41        1.83      2.27 o 
   5  10   6        0.01        1.60      2.36 o 
   6  10   6        0.00       -0.23      2.91 o 
  -7  11   6       10.69        8.12      3.02 o 
  -6  11   6        1.38        3.77      3.91 o 
  -5  11   6       46.20       50.00      4.75 o 
  -4  11   6        4.49        6.20      2.64 o 
  -3  11   6        8.80        7.67      2.21 o 
  -2  11   6       20.09       26.09      4.04 o 
  -1  11   6       38.60       40.71      4.51 o 
   0  11   6      135.44      139.51      7.35 o 
   1  11   6        6.63        7.39      2.63 o 
   2  11   6       17.20       17.08      2.87 o 
   3  11   6        2.40        1.67      2.19 o 
   4  11   6        1.00        1.86      2.28 o 
   5  11   6        0.69       -0.04      2.04 o 
  -6  12   6        7.59       11.13      3.16 o 
  -5  12   6        4.38        7.78      2.66 o 
  -4  12   6        0.02        1.76      3.22 o 
  -3  12   6       13.50       19.25      4.94 o 
  -2  12   6       12.25       11.15      3.12 o 
  -1  12   6       53.04       63.08      5.29 o 
   0  12   6       19.51       18.72      5.12 o 
   1  12   6        3.93        4.33      2.48 o 
   2  12   6       47.10       50.71      7.07 o 
   3  12   6       14.31       12.13      6.01 o 
   4  12   6       13.83        8.89      2.92 o 
  -5  13   6       18.71       21.40      7.35 o 
  -4  13   6       59.45       58.81      7.95 o 
  -3  13   6        9.10       11.03      3.52 o 
  -2  13   6        0.25        0.16      2.00 o 
  -1  13   6        5.26        9.10      2.70 o 
   0  13   6       18.32       25.69      4.15 o 
   1  13   6       28.37       28.58      4.47 o 
   2  13   6        1.11        4.72      3.53 o 
   3  13   6        1.98       -1.21      2.73 o 
  -3  14   6       15.50       20.03      3.90 o 
  -2  14   6        7.45       22.77      3.96 o 
  -1  14   6        9.78       17.25      3.56 o 
   0  14   6        0.45        0.71      3.41 o 
   1  14   6        2.80        5.27      3.38 o 
   0 -16   7        6.70       12.92      3.61 o 
   1 -16   7        1.27        2.56      3.62 o 
   2 -16   7        3.96        6.63      2.92 o 
  -2 -15   7        6.30        3.48      2.51 o 
  -1 -15   7        8.52       11.30      3.25 o 
   0 -15   7        0.05        5.99      6.77 o 
   1 -15   7        2.03        5.47      2.65 o 
   2 -15   7        0.24        4.17      2.66 o 
   3 -15   7        0.19       -0.01      3.24 o 
   4 -15   7        0.04        2.19      2.40 o 
  -4 -14   7       19.39       23.35      5.39 o 
  -3 -14   7        8.62       13.83      5.21 o 
  -2 -14   7        0.38        2.62      2.47 o 
  -1 -14   7        0.06        3.90      2.73 o 
   0 -14   7        1.54        3.90      2.34 o 
   1 -14   7        1.16        6.89      2.76 o 
   2 -14   7        4.83       10.47      3.03 o 
   3 -14   7       20.13       26.75      7.67 o 
   4 -14   7       19.60       30.95      6.53 o 
   5 -14   7        5.84        4.76      3.07 o 
   6 -14   7       10.64       12.46      4.64 o 
  -5 -13   7        1.44        3.82      2.81 o 
  -4 -13   7        1.89        5.14      2.61 o 
  -3 -13   7        1.90        0.49      5.08 o 
  -2 -13   7       20.10       22.04      4.82 o 
  -1 -13   7       39.95       41.42      5.33 o 
   0 -13   7        4.24        6.83      3.03 o 
   1 -13   7        3.65        3.82      2.29 o 
   2 -13   7       37.51       40.72      4.69 o 
   3 -13   7        0.41        2.28      2.06 o 
   4 -13   7        1.00        2.82      1.79 o 
   5 -13   7        4.84        6.19      2.36 o 
   6 -13   7       16.78       14.65      3.30 o 
   7 -13   7       13.94       19.06      6.09 o 
  -6 -12   7       28.53       22.26      5.80 o 
  -5 -12   7        0.76        3.10      2.32 o 
  -4 -12   7        2.25        1.30      2.25 o 
  -3 -12   7        0.52        3.07      2.34 o 
  -2 -12   7        6.97        6.79      2.61 o 
  -1 -12   7        4.65        7.64      2.17 o 
   0 -12   7       23.01       19.82      3.75 o 
   1 -12   7      298.95      279.94     10.76 o 
   2 -12   7       16.38       12.95      2.67 o 
   3 -12   7       14.87       18.93      2.97 o 
   4 -12   7        5.56        5.23      2.24 o 
   5 -12   7       62.62       54.62      4.93 o 
   6 -12   7       27.62       27.58      4.18 o 
   7 -12   7        5.16       -0.81      2.00 o 
  -6 -11   7       14.75       10.50      3.43 o 
  -5 -11   7        7.83       10.28      3.02 o 
  -4 -11   7       70.41       74.34     11.29 o 
  -3 -11   7        1.92       -1.69      3.29 o 
  -2 -11   7        5.43        6.99      2.11 o 
  -1 -11   7       35.64       38.39      3.32 o 
   0 -11   7      224.20      201.56      7.44 o 
   1 -11   7       58.60       66.82      8.75 o 
   2 -11   7       42.65       36.47      3.33 o 
   3 -11   7        2.79        3.88      1.67 o 
   4 -11   7        5.86        4.27      3.06 o 
   5 -11   7        8.45        5.97      2.76 o 
   6 -11   7       40.56       43.30      4.75 o 
   7 -11   7        6.97        6.93      3.95 o 
   8 -11   7        0.03       -0.39      2.75 o 
  -7 -10   7        2.04        3.21      2.98 o 
  -6 -10   7        0.82        0.90      2.50 o 
  -5 -10   7       14.89       16.02      3.60 o 
  -4 -10   7        0.71       -0.06      2.01 o 
  -3 -10   7        0.96        0.98      1.56 o 
  -2 -10   7      108.81      110.25      4.97 o 
  -1 -10   7        0.79       -0.23      1.41 o 
   0 -10   7       11.23       13.46      1.88 o 
   1 -10   7        0.11        0.00      1.08 o 
   2 -10   7        0.93        1.28      2.63 o 
   3 -10   7        0.99       -0.13      1.46 o 
   4 -10   7        4.04        0.25      1.55 o 
   5 -10   7       50.36       50.96      4.58 o 
   6 -10   7        0.00        0.33      1.98 o 
   7 -10   7        0.19        6.02      2.49 o 
   8 -10   7       11.39       19.30      4.12 o 
  -7  -9   7        0.12       -1.22      2.02 o 
  -6  -9   7       11.40       15.33      3.43 o 
  -5  -9   7        0.39        2.98      2.29 o 
  -4  -9   7        0.37       -0.02      1.88 o 
  -3  -9   7      105.73       92.05      4.47 o 
  -2  -9   7      257.27      242.97      7.13 o 
  -1  -9   7       18.54       21.67      2.60 o 
   0  -9   7      157.43      137.89      5.49 o 
   1  -9   7        9.39        9.59      1.58 o 
   2  -9   7      745.82      740.21     14.34 o 
   3  -9   7       48.41       41.36      5.96 o 
   4  -9   7       94.92      102.86      5.89 o 
   5  -9   7        0.00       -1.65      1.65 o 
   6  -9   7        0.31        1.94      1.85 o 
   7  -9   7       14.04       15.87      3.35 o 
   8  -9   7        3.40        3.81      3.62 o 
  -8  -8   7        2.98        3.36      4.58 o 
  -7  -8   7       24.16       19.18      3.81 o 
  -6  -8   7        6.90        3.02      2.21 o 
  -5  -8   7        0.01       -1.92      1.92 o 
  -4  -8   7       72.50       76.65      5.50 o 
  -3  -8   7       68.53       59.27      3.45 o 
  -2  -8   7        0.38        0.32      1.35 o 
  -1  -8   7        7.94       10.97      1.63 o 
   0  -8   7       80.78       76.07      3.10 o 
   1  -8   7      803.32      763.85     17.89 o 
   2  -8   7       86.08       86.33      3.33 o 
   3  -8   7      225.70      217.17      9.09 o 
   4  -8   7      248.45      208.41      9.44 o 
   5  -8   7        0.02       -0.32      1.57 o 
   6  -8   7       14.73       14.40      3.04 o 
   7  -8   7        1.15        1.00      3.10 o 
   8  -8   7       14.89       18.09      3.75 o 
   9  -8   7        1.54        1.84      2.26 o 
  -8  -7   7       26.00       30.83      4.86 o 
  -7  -7   7        2.81       -0.10      2.99 o 
  -6  -7   7        8.73       12.22      3.36 o 
  -5  -7   7      102.81       94.26      6.11 o 
  -4  -7   7       34.12       35.26      5.18 o 
  -3  -7   7       59.32       51.89      4.11 o 
  -2  -7   7      580.11      546.43     11.88 o 
  -1  -7   7       60.91       55.85      3.24 o 
   0  -7   7       11.11       15.75      1.82 o 
   1  -7   7      165.90      146.78      4.17 o 
   2  -7   7       86.67       95.83      3.36 o 
   3  -7   7       77.19       71.85      3.00 o 
   4  -7   7      285.36      302.66     10.20 o 
   5  -7   7        1.57        1.97      1.84 o 
   6  -7   7       23.23       25.10      3.94 o 
   7  -7   7        6.62        8.65      2.71 o 
   8  -7   7       18.73       17.87      4.27 o 
   9  -7   7        3.28        4.05      2.37 o 
  -9  -6   7       17.11       21.57      4.11 o 
  -8  -6   7        1.87        5.59      3.01 o 
  -7  -6   7        1.93        1.43      2.32 o 
  -6  -6   7       62.83       57.61      5.01 o 
  -5  -6   7      314.64      307.10     11.10 o 
  -4  -6   7       14.86       12.44      2.90 o 
  -3  -6   7      108.78      112.00      5.54 o 
  -2  -6   7      156.38      160.89      4.40 o 
  -1  -6   7      672.95      643.65      9.83 o 
   0  -6   7        3.35        3.38      1.11 o 
   1  -6   7       70.58       66.90      3.89 o 
   2  -6   7       19.56       25.55      1.98 o 
   3  -6   7      125.66      115.72      3.59 o 
   4  -6   7      264.01      286.96      7.49 o 
   5  -6   7      170.62      164.17      7.60 o 
   6  -6   7       36.88       34.88      6.64 o 
   7  -6   7        0.40        2.62      2.05 o 
   8  -6   7        0.01        0.79      1.70 o 
   9  -6   7        2.34        0.34      4.39 o 
  -9  -5   7       10.16       15.56      3.50 o 
  -8  -5   7       18.04       18.32      4.88 o 
  -7  -5   7       15.29       17.27      3.68 o 
  -6  -5   7        0.71       -1.23      1.60 o 
  -5  -5   7      231.94      231.38      9.37 o 
  -4  -5   7      158.70      155.32     11.78 o 
  -3  -5   7       15.38       14.81      2.79 o 
  -2  -5   7       10.40       12.82      1.51 o 
  -1  -5   7      367.37      358.80      6.50 o 
   0  -5   7      545.25      547.56      8.52 o 
   1  -5   7      178.25      163.22      4.96 o 
   2  -5   7       42.95       50.82      3.01 o 
   3  -5   7      231.12      214.07      7.71 o 
   4  -5   7      328.72      333.91      8.18 o 
   5  -5   7       74.19       63.93      3.69 o 
   6  -5   7        0.05        0.28      1.59 o 
   7  -5   7      153.31      146.51     12.39 o 
   8  -5   7        8.44        9.00      2.89 o 
   9  -5   7        0.08        4.76      2.60 o 
  -9  -4   7       20.85       23.17      4.93 o 
  -8  -4   7        0.44        2.57      2.23 o 
  -7  -4   7       43.32       50.12      4.78 o 
  -6  -4   7        3.85        8.57      2.72 o 
  -5  -4   7        0.33        0.15      1.52 o 
  -4  -4   7       52.47       43.49      3.85 o 
  -3  -4   7      310.56      297.80      7.40 o 
  -2  -4   7      196.20      198.00      4.34 o 
  -1  -4   7       64.16       80.01      3.88 o 
   0  -4   7      393.22      363.78      6.36 o 
   1  -4   7     2773.03     2836.71     31.22 o 
   2  -4   7        0.84        2.52      0.92 o 
   3  -4   7       72.56       73.87      3.78 o 
   4  -4   7       70.84       63.66      3.46 o 
   5  -4   7       71.39       65.18      5.51 o 
   6  -4   7       39.70       38.42      5.02 o 
   7  -4   7       66.96       56.36      4.83 o 
   8  -4   7        4.82        1.81      2.13 o 
   9  -4   7       17.83       18.66      3.67 o 
  10  -4   7        1.86        4.95      3.74 o 
 -10  -3   7        1.70        6.42      3.79 o 
  -9  -3   7        4.66        8.16      2.82 o 
  -8  -3   7        0.17       -1.01      3.41 o 
  -7  -3   7       55.30       62.91      5.13 o 
  -6  -3   7      245.50      216.71      7.89 o 
  -5  -3   7        6.99        5.12      2.07 o 
  -4  -3   7       49.84       46.50      3.00 o 
  -3  -3   7      547.40      516.52     13.74 o 
  -2  -3   7        2.13        4.37      0.87 o 
  -1  -3   7      144.46      159.24      3.70 o 
   0  -3   7       77.30       84.73      2.71 o 
   1  -3   7     1193.00     1321.53     16.12 o 
   2  -3   7       38.82       50.07      2.01 o 
   3  -3   7        7.45        7.17      1.59 o 
   4  -3   7       39.55       38.98      2.73 o 
   5  -3   7      148.64      130.00      5.51 o 
   6  -3   7       47.73       43.04      3.39 o 
   7  -3   7        2.80        0.77      1.53 o 
   8  -3   7        3.74        0.69      1.84 o 
   9  -3   7        2.62       -0.19      1.75 o 
  10  -3   7        0.02        3.43      2.86 o 
 -10  -2   7        0.03        0.78      3.22 o 
  -9  -2   7       26.02       39.23      6.93 o 
  -8  -2   7       29.98       33.46      6.23 o 
  -7  -2   7        0.11        2.71      1.72 o 
  -6  -2   7       45.40       47.30      3.41 o 
  -5  -2   7       51.97       53.58      3.87 o 
  -4  -2   7        0.29       -0.95      1.07 o 
  -3  -2   7     1643.66     1734.65     24.79 o 
  -2  -2   7      206.87      197.74      3.78 o 
  -1  -2   7      921.03      981.75     12.55 o 
   0  -2   7      407.21      444.02      7.46 o 
   1  -2   7      572.26      637.17      9.04 o 
   2  -2   7        4.45        5.78      1.40 o 
   3  -2   7       14.21       16.39      2.11 o 
   4  -2   7        7.71        9.20      1.79 o 
   5  -2   7       34.90       35.48      2.97 o 
   6  -2   7      280.79      277.93      8.02 o 
   7  -2   7      258.89      282.42      8.51 o 
   8  -2   7       21.94       19.67      4.33 o 
   9  -2   7       20.70       17.61      3.51 o 
 -10  -1   7        0.59        1.08      3.48 o 
  -9  -1   7       39.90       47.58      4.85 o 
  -8  -1   7        0.11        1.53      1.80 o 
  -7  -1   7        3.28        4.90      1.93 o 
  -6  -1   7      219.82      220.61      7.03 o 
  -5  -1   7      299.12      288.15      7.71 o 
  -4  -1   7       79.74       86.89      4.61 o 
  -3  -1   7       29.96       36.63      3.37 o 
  -2  -1   7      326.81      330.29     10.93 o 
  -1  -1   7      441.95      461.63      7.05 o 
   0  -1   7       51.77       37.41      1.76 o 
   1  -1   7       39.76       37.14      1.68 o 
   2  -1   7      800.35      744.44     12.66 o 
   3  -1   7      927.17      913.02     15.11 o 
   4  -1   7      196.35      177.32     10.15 o 
   5  -1   7       24.71       24.09      3.24 o 
   6  -1   7      104.34       95.77      4.67 o 
   7  -1   7       38.91       35.96      3.70 o 
   8  -1   7        2.97        7.07      2.11 o 
   9  -1   7        4.96        6.11      3.48 o 
 -10   0   7        7.35        9.36      4.10 o 
  -9   0   7        2.77        6.56      4.15 o 
  -8   0   7        1.59        2.28      2.56 o 
  -7   0   7       93.01       96.00      4.93 o 
  -6   0   7       41.04       43.40      3.27 o 
  -5   0   7       31.64       34.02      2.97 o 
  -4   0   7       29.47       27.25      2.52 o 
  -3   0   7       50.16       50.14      2.86 o 
  -2   0   7      149.11      166.93      5.00 o 
  -1   0   7      703.00      743.31     10.04 o 
   0   0   7     1266.69     1260.33     15.33 o 
   1   0   7      111.48      146.58      3.40 o 
   2   0   7      150.49      145.05      5.83 o 
   3   0   7        0.02        2.47      1.25 o 
   4   0   7       15.91       18.28      2.28 o 
   5   0   7      507.65      516.54     11.03 o 
   6   0   7       48.62       47.65      3.62 o 
   7   0   7        3.84        3.79      1.88 o 
   8   0   7      139.85      131.83      5.98 o 
   9   0   7        3.21        3.50      4.54 o 
 -10   1   7        2.79        8.86      2.85 o 
  -9   1   7        0.81        4.92      2.32 o 
  -8   1   7      124.37      119.69      5.72 o 
  -7   1   7      158.42      147.59      6.01 o 
  -6   1   7        5.31        0.23      1.73 o 
  -5   1   7       63.00       66.08      3.60 o 
  -4   1   7        0.01       -0.04      1.02 o 
  -3   1   7       49.25       40.93      3.25 o 
  -2   1   7      617.09      669.10     12.63 o 
  -1   1   7      134.27      140.06      5.46 o 
   0   1   7      537.66      494.98      7.63 o 
   1   1   7     1088.66     1143.02     14.31 o 
   2   1   7        0.00       -0.03      0.98 o 
   3   1   7      519.27      490.88     12.01 o 
   4   1   7        3.08        5.74      1.68 o 
   5   1   7      117.41      111.96      4.77 o 
   6   1   7        5.27        7.18      1.88 o 
   7   1   7       16.94       20.09      2.95 o 
   8   1   7       13.65       28.10      4.31 o 
   9   1   7        0.27        2.51      3.08 o 
 -10   2   7        0.03        3.93      2.79 o 
  -9   2   7        5.68        4.01      2.36 o 
  -8   2   7        4.73        5.31      2.39 o 
  -7   2   7       29.39       26.39      3.81 o 
  -6   2   7       52.89       51.97      3.43 o 
  -5   2   7       19.28       20.47      2.50 o 
  -4   2   7      497.48      463.12     12.78 o 
  -3   2   7      338.93      294.28     23.77 o 
  -2   2   7       80.35       77.32      4.27 o 
  -1   2   7       10.08       14.53      1.55 o 
   0   2   7      216.04      219.82      5.18 o 
   1   2   7      127.98      114.44      3.82 o 
   2   2   7       11.69        5.36      1.48 o 
   3   2   7       20.46       19.77      2.35 o 
   4   2   7       73.35       83.51      6.64 o 
   5   2   7       32.80       35.61      2.99 o 
   6   2   7       88.99       87.26      4.49 o 
   7   2   7        0.14        2.03      2.05 o 
   8   2   7       15.25       21.10      3.76 o 
   9   2   7        2.97        7.03      2.82 o 
 -10   3   7       45.24       71.22      8.23 o 
  -9   3   7       23.86       13.92      3.35 o 
  -8   3   7        3.50        7.57      2.64 o 
  -7   3   7        0.85        1.51      3.15 o 
  -6   3   7        1.97        0.33      1.32 o 
  -5   3   7       26.02       28.78      2.78 o 
  -4   3   7       36.20       37.37      2.82 o 
  -3   3   7        0.09       -0.16      1.00 o 
  -2   3   7      667.27      623.09      9.30 o 
  -1   3   7      734.44      768.95     13.41 o 
   0   3   7       86.39       78.42      3.69 o 
   1   3   7      979.20      935.79     14.64 o 
   2   3   7      548.19      504.11      8.16 o 
   3   3   7      175.06      163.43      5.40 o 
   4   3   7      188.58      184.59      5.97 o 
   5   3   7       52.39       62.14      3.62 o 
   6   3   7      160.20      150.79     10.31 o 
   7   3   7       11.22       14.60      5.21 o 
   8   3   7        7.58       10.97      3.04 o 
   9   3   7        8.76       12.75      3.38 o 
 -10   4   7       11.42       19.94      5.60 o 
  -9   4   7        0.97        2.37      2.11 o 
  -8   4   7       43.62       45.87      5.08 o 
  -7   4   7       66.47       68.23      5.37 o 
  -6   4   7       46.32       49.03      4.51 o 
  -5   4   7        0.05        1.06      1.30 o 
  -4   4   7      240.08      222.16      8.85 o 
  -3   4   7       33.94       31.48      2.59 o 
  -2   4   7      228.23      235.58      5.79 o 
  -1   4   7       33.17       35.09      2.02 o 
   0   4   7      743.34      741.72     10.90 o 
   1   4   7        2.15        3.89      1.13 o 
   2   4   7      125.39      122.83      4.61 o 
   3   4   7        5.75        2.18      2.71 o 
   4   4   7      113.08      111.06      5.68 o 
   5   4   7      140.46      127.78      6.96 o 
   6   4   7        2.27        5.08      2.20 o 
   7   4   7        6.48        4.41      2.58 o 
   8   4   7        5.89        8.18      2.56 o 
   9   4   7        0.09       -2.89      2.89 o 
  -9   5   7        0.64        2.59      4.24 o 
  -8   5   7        8.98       10.58      3.15 o 
  -7   5   7        0.23       -0.68      1.83 o 
  -6   5   7        0.02       -1.59      1.59 o 
  -5   5   7        0.45        0.93      1.91 o 
  -4   5   7      520.32      489.14     10.53 o 
  -3   5   7       55.97       54.60      6.89 o 
  -2   5   7      177.53      164.25      4.38 o 
  -1   5   7      443.46      413.11      7.55 o 
   0   5   7      182.36      189.13      6.85 o 
   1   5   7        0.08        1.18      1.05 o 
   2   5   7       95.54       95.64      4.62 o 
   3   5   7       24.17       26.92      2.68 o 
   4   5   7        2.60        0.35      1.92 o 
   5   5   7        8.52        6.56      2.49 o 
   6   5   7       34.61       35.41      5.49 o 
   7   5   7        5.27       10.24      2.88 o 
   8   5   7        0.97        0.73      2.21 o 
  -9   6   7        3.55        4.60      5.39 o 
  -8   6   7       13.69       13.77      3.42 o 
  -7   6   7        0.50        0.75      2.71 o 
  -6   6   7       20.82       24.45      4.03 o 
  -5   6   7      515.43      462.25     13.97 o 
  -4   6   7       17.35       14.17      3.17 o 
  -3   6   7       30.29       32.26      2.86 o 
  -2   6   7      507.87      488.46      8.67 o 
  -1   6   7      478.62      450.62      8.26 o 
   0   6   7      101.39       96.32      3.51 o 
   1   6   7       76.85       69.02      8.34 o 
   2   6   7        0.92        1.69      1.35 o 
   3   6   7        0.08        0.01      1.93 o 
   4   6   7      103.11      105.00     11.17 o 
   5   6   7      120.09      107.77      6.80 o 
   6   6   7        0.46        0.68      4.42 o 
   7   6   7        0.44       -0.01      1.93 o 
   8   6   7       13.02       14.62      3.58 o 
  -9   7   7        0.97        6.32      4.02 o 
  -8   7   7        3.91        4.14      2.55 o 
  -7   7   7       12.60       15.34      3.50 o 
  -6   7   7       10.37       12.48      5.00 o 
  -5   7   7       34.59       37.89      4.68 o 
  -4   7   7       96.23       95.89      6.05 o 
  -3   7   7       50.35       56.78      4.42 o 
  -2   7   7       12.19       14.03      1.80 o 
  -1   7   7      191.01      184.14      5.36 o 
   0   7   7       11.08        9.75      1.62 o 
   1   7   7        3.66        4.99      2.23 o 
   2   7   7      170.73      148.35     14.03 o 
   3   7   7       37.40       30.83      4.25 o 
   4   7   7        5.73        5.22      2.41 o 
   5   7   7       46.41       42.22      4.81 o 
   6   7   7        0.75       -1.67      1.83 o 
   7   7   7       10.43       10.18      3.91 o 
  -8   8   7        0.85       -0.85      2.06 o 
  -7   8   7        5.83       13.20      3.21 o 
  -6   8   7       14.62       11.78      3.01 o 
  -5   8   7       70.70       75.72      9.62 o 
  -4   8   7       16.03       16.33      3.31 o 
  -3   8   7      171.89      154.31      7.40 o 
  -2   8   7       95.95       87.42      4.25 o 
  -1   8   7       14.82       13.63      1.90 o 
   0   8   7       39.82       43.31      2.68 o 
   1   8   7      217.46      217.54      8.80 o 
   2   8   7        1.10       -0.49      3.39 o 
   3   8   7        3.27        5.56      3.33 o 
   4   8   7       36.97       44.99      5.38 o 
   5   8   7       65.18       59.17      5.33 o 
   6   8   7        0.44        2.29      2.32 o 
  -8   9   7       11.68       19.22      4.00 o 
  -7   9   7        3.68        4.48      2.67 o 
  -6   9   7       80.56       82.44      7.17 o 
  -5   9   7       31.10       42.58      4.80 o 
  -4   9   7       30.60       35.56      4.61 o 
  -3   9   7        0.06        1.68      2.81 o 
  -2   9   7      119.97      115.54      5.12 o 
  -1   9   7       48.31       55.11      5.60 o 
   0   9   7       23.87       21.25      2.90 o 
   1   9   7      115.28       97.69      4.87 o 
   2   9   7       69.64       72.97      6.01 o 
   3   9   7      116.75      100.73     17.90 o 
   4   9   7        8.84        8.76      2.74 o 
   5   9   7        9.90        6.78      2.60 o 
   6   9   7        2.41        8.66      2.96 o 
  -7  10   7        3.27       11.71      3.34 o 
  -6  10   7       13.23       13.53      3.22 o 
  -5  10   7        0.02        4.76      2.47 o 
  -4  10   7      117.96      127.43      7.30 o 
  -3  10   7        9.09        7.07      2.65 o 
  -2  10   7        2.02        4.92      1.90 o 
  -1  10   7      117.87       93.88      7.96 o 
   0  10   7        2.19        4.44      2.41 o 
   1  10   7       32.18       37.44      3.59 o 
   2  10   7       31.06       39.58      5.02 o 
   3  10   7        0.00       -1.18      1.84 o 
   4  10   7       76.29       73.79      9.74 o 
   5  10   7        2.81        2.60      2.38 o 
  -7  11   7        2.75        2.91      3.28 o 
  -6  11   7       12.86       12.93      3.79 o 
  -5  11   7        7.65        6.05      2.64 o 
  -4  11   7        0.53       -0.28      1.88 o 
  -3  11   7       10.21        8.92      2.94 o 
  -2  11   7        9.82        8.73      2.79 o 
  -1  11   7       13.41       12.74      3.14 o 
   0  11   7        1.71        5.93      2.59 o 
   1  11   7        5.91        6.81      2.42 o 
   2  11   7        1.00        2.53      2.16 o 
   3  11   7       11.10       14.86      3.41 o 
   4  11   7        0.87        5.85      2.98 o 
   5  11   7       16.87       14.52      5.62 o 
  -6  12   7        0.04       -1.88      3.04 o 
  -5  12   7        7.09       12.14      3.52 o 
  -4  12   7        6.35        8.52      2.82 o 
  -3  12   7       38.96       46.59      6.78 o 
  -2  12   7        0.78        2.91      2.23 o 
  -1  12   7        0.30        1.30      2.21 o 
   0  12   7       27.25       39.14      4.94 o 
   1  12   7        2.95        7.56      3.79 o 
   2  12   7       79.78       75.97      8.59 o 
   3  12   7        0.02        3.35      2.51 o 
  -4  13   7        1.20        3.59      3.66 o 
  -3  13   7        0.00        6.01      3.69 o 
  -2  13   7       20.25       30.93      6.85 o 
  -1  13   7       41.62       42.23      4.81 o 
   0  13   7        0.94        0.19      2.24 o 
   1  13   7       15.36       16.28      5.37 o 
   2  13   7        5.95        2.73      3.82 o 
  -1  14   7        7.04       10.91      4.72 o 
  -2 -15   8       38.78       55.90      9.91 o 
  -1 -15   8        9.87       17.80      3.74 o 
   0 -15   8        8.02       13.13      3.17 o 
   1 -15   8        1.93        6.68      4.79 o 
   2 -15   8        1.70        5.34      2.53 o 
   3 -15   8        3.35        7.35      3.57 o 
  -3 -14   8       36.49       25.05      6.86 o 
  -2 -14   8       11.88       13.90      5.24 o 
  -1 -14   8       87.88       88.24      6.62 o 
   0 -14   8       11.13       15.18      3.52 o 
   1 -14   8        0.00        4.04      2.36 o 
   2 -14   8        0.71        1.76      2.14 o 
   3 -14   8       16.85       18.91      3.58 o 
   4 -14   8        3.28        0.54      2.76 o 
   5 -14   8        1.06        0.14      3.57 o 
  -5 -13   8       15.08       35.11      7.07 o 
  -4 -13   8        0.02       -2.12      2.12 o 
  -3 -13   8        0.73        3.60      2.48 o 
  -2 -13   8        0.56        3.51      2.55 o 
  -1 -13   8       10.68        4.13      6.27 o 
   0 -13   8       18.66       23.35      4.13 o 
   1 -13   8        0.02        0.75      2.72 o 
   2 -13   8       17.59       17.28      3.52 o 
   3 -13   8        7.66       10.25      2.97 o 
   4 -13   8        0.42        0.76      1.75 o 
   5 -13   8       79.82       85.00     11.84 o 
   6 -13   8        5.51        4.49      3.24 o 
  -5 -12   8       21.82       20.83      4.05 o 
  -4 -12   8       27.52       41.93     12.21 o 
  -3 -12   8        9.62        6.65      3.55 o 
  -2 -12   8        0.52        0.48      2.11 o 
  -1 -12   8        8.02        8.43      2.31 o 
   0 -12   8        1.41        3.37      3.60 o 
   1 -12   8        0.06       -0.49      3.17 o 
   2 -12   8        0.71        2.38      2.31 o 
   3 -12   8        1.18        2.50      1.70 o 
   4 -12   8       11.68       19.01      4.99 o 
   5 -12   8       12.44       19.15      3.50 o 
   6 -12   8        3.50        2.11      2.14 o 
   7 -12   8        0.62        0.83      2.04 o 
  -6 -11   8        0.03        2.09      2.54 o 
  -5 -11   8        6.53        4.04      4.28 o 
  -4 -11   8        6.69       10.47      3.07 o 
  -3 -11   8        2.16        2.21      3.56 o 
  -2 -11   8       14.10       20.47      3.00 o 
  -1 -11   8       13.03       16.84      2.63 o 
   0 -11   8       76.69       66.82      3.98 o 
   1 -11   8       12.81       14.02      2.37 o 
   2 -11   8        3.51        6.89      2.17 o 
   3 -11   8       31.84       31.35      3.47 o 
   4 -11   8        1.09        2.91      2.16 o 
   5 -11   8        3.87       10.36      3.00 o 
   6 -11   8        0.00        1.21      1.92 o 
   7 -11   8        1.59        3.62      2.04 o 
  -7 -10   8       14.24       15.76      5.31 o 
  -6 -10   8        6.34       13.78      3.66 o 
  -5 -10   8        5.01        8.97      3.02 o 
  -4 -10   8       11.17        9.64      3.02 o 
  -3 -10   8        1.28        2.88      2.19 o 
  -2 -10   8       17.95       21.31      2.87 o 
  -1 -10   8       33.67       37.58      3.56 o 
   0 -10   8       24.63       21.69      2.30 o 
   1 -10   8        3.08        2.86      1.69 o 
   2 -10   8      183.92      188.36      6.44 o 
   3 -10   8      162.70      153.33      9.97 o 
   4 -10   8        2.33        6.10      2.15 o 
   5 -10   8        9.00       11.38      2.87 o 
   6 -10   8        4.99        4.98      2.13 o 
   7 -10   8        0.32       -1.58      1.58 o 
   8 -10   8        3.51        3.62      2.97 o 
  -7  -9   8        0.07        5.70      2.79 o 
  -6  -9   8       25.60       30.33      4.67 o 
  -5  -9   8        0.12       -0.59      2.09 o 
  -4  -9   8        0.07        1.87      2.10 o 
  -3  -9   8       38.07       48.63      4.58 o 
  -2  -9   8       25.45       28.31      3.05 o 
  -1  -9   8       23.46       26.98      2.94 o 
   0  -9   8        7.40       10.71      1.63 o 
   1  -9   8       25.30       28.26      2.35 o 
   2  -9   8      316.10      301.40      6.81 o 
   3  -9   8       33.97       32.10      4.27 o 
   4  -9   8       29.05       32.66      4.23 o 
   5  -9   8       98.30       68.16      5.24 o 
   6  -9   8        2.29        3.51      1.94 o 
   7  -9   8        4.00       10.00      2.63 o 
   8  -9   8        2.00        2.31      2.38 o 
  -8  -8   8       12.68       16.79      3.96 o 
  -7  -8   8        0.57        1.88      3.59 o 
  -6  -8   8        2.15        2.69      2.50 o 
  -5  -8   8       66.81       63.62      5.44 o 
  -4  -8   8       70.08       66.81      7.22 o 
  -3  -8   8        7.00        7.03      3.96 o 
  -2  -8   8       82.01       80.92      4.14 o 
  -1  -8   8      163.48      166.51      4.70 o 
   0  -8   8       17.93       19.64      2.10 o 
   1  -8   8       47.53       37.63      2.43 o 
   2  -8   8        8.43       17.47      2.07 o 
   3  -8   8      124.34      115.93     10.61 o 
   4  -8   8        0.22        0.88      1.79 o 
   5  -8   8       10.45       18.63      6.59 o 
   6  -8   8        4.49        5.45      4.53 o 
   7  -8   8       26.49       24.38      4.23 o 
   8  -8   8        1.32        0.23      1.94 o 
  -8  -7   8        2.42        0.77      2.75 o 
  -7  -7   8        1.13        7.38      2.70 o 
  -6  -7   8        7.34        7.17      3.03 o 
  -5  -7   8       25.41       23.14      4.13 o 
  -4  -7   8       58.94       60.47     11.17 o 
  -3  -7   8        8.72        7.03      1.90 o 
  -2  -7   8      203.78      202.45      5.12 o 
  -1  -7   8       22.35       20.32      2.04 o 
   0  -7   8       89.33       92.50      3.54 o 
   1  -7   8     1453.99     1391.19     18.14 o 
   2  -7   8      150.32      162.20      4.86 o 
   3  -7   8      314.96      328.42      8.20 o 
   4  -7   8      188.87      191.20      8.17 o 
   5  -7   8      142.76      144.89      7.41 o 
   6  -7   8        2.62       -0.18      1.58 o 
   7  -7   8       29.97       28.24      4.42 o 
   8  -7   8       11.31       22.12      7.93 o 
   9  -7   8       11.81       19.67      4.26 o 
  -8  -6   8       11.49       11.01      3.15 o 
  -7  -6   8        3.51        7.27      2.75 o 
  -6  -6   8       93.52       88.67      6.30 o 
  -5  -6   8       24.04       23.14      4.03 o 
  -4  -6   8       18.91       20.83      2.75 o 
  -3  -6   8        0.82       -0.02      1.25 o 
  -2  -6   8       42.79       47.02      3.05 o 
  -1  -6   8       73.70       73.06      2.96 o 
   0  -6   8      242.81      265.34      5.75 o 
   1  -6   8      149.35      143.85      4.11 o 
   2  -6   8        2.31        4.94      1.31 o 
   3  -6   8        4.45        4.42      1.53 o 
   4  -6   8        0.27        0.84      1.42 o 
   5  -6   8       52.51       48.26      4.38 o 
   6  -6   8        0.71        2.76      2.04 o 
   7  -6   8       16.84       20.24      3.82 o 
   8  -6   8        0.48        0.32      1.80 o 
   9  -6   8        5.68        9.27      3.09 o 
  -9  -5   8        0.02        0.85      3.53 o 
  -8  -5   8        0.64       -0.47      1.97 o 
  -7  -5   8        2.57        1.62      2.89 o 
  -6  -5   8       47.78       46.39      5.06 o 
  -5  -5   8       32.99       33.63      8.13 o 
  -4  -5   8      231.98      226.36      7.00 o 
  -3  -5   8      184.13      177.91      5.87 o 
  -2  -5   8        3.23        2.25      1.35 o 
  -1  -5   8      488.60      466.37     15.86 o 
   0  -5   8      107.96      107.56      3.43 o 
   1  -5   8       72.77       79.52      2.98 o 
   2  -5   8        0.45        1.25      0.96 o 
   3  -5   8      134.90      119.87      4.67 o 
   4  -5   8        3.90        3.91      1.66 o 
   5  -5   8       62.31       65.62      3.86 o 
   6  -5   8       36.61       40.63      6.47 o 
   7  -5   8       18.92       17.78      6.22 o 
   8  -5   8        0.79        4.32      2.67 o 
   9  -5   8        3.11        5.62      2.75 o 
  -9  -4   8       24.55       38.17      8.84 o 
  -8  -4   8        7.03        7.67      3.04 o 
  -7  -4   8        0.37       -0.30      2.30 o 
  -6  -4   8       11.42       15.17      3.34 o 
  -5  -4   8       57.06       57.76      3.67 o 
  -4  -4   8       11.08       12.76      2.24 o 
  -3  -4   8       39.68       37.97      2.80 o 
  -2  -4   8      134.12      139.18      4.91 o 
  -1  -4   8      457.22      445.09      7.53 o 
   0  -4   8     1380.54     1475.41     18.21 o 
   1  -4   8        7.97       11.28      1.49 o 
   2  -4   8       12.18        7.60      1.67 o 
   3  -4   8       46.12       44.99      4.51 o 
   4  -4   8      145.74      136.16      6.35 o 
   5  -4   8       53.06       60.12      3.67 o 
   6  -4   8        5.13        5.77      1.82 o 
   7  -4   8       20.41       23.53      4.07 o 
   8  -4   8        7.17        6.28      2.49 o 
   9  -4   8        0.66        4.01      2.61 o 
  -9  -3   8        1.10        2.48      2.30 o 
  -8  -3   8        1.07        2.44      4.40 o 
  -7  -3   8        1.70        2.31      2.31 o 
  -6  -3   8       23.06       23.52      3.02 o 
  -5  -3   8       27.98       26.79      3.03 o 
  -4  -3   8      393.88      380.76      9.56 o 
  -3  -3   8      107.05      102.02      4.65 o 
  -2  -3   8        0.65        1.19      1.21 o 
  -1  -3   8      928.99      977.76     12.94 o 
   0  -3   8      107.04      110.40      3.27 o 
   1  -3   8        1.60        1.84      0.93 o 
   2  -3   8       79.54       64.30      3.27 o 
   3  -3   8       19.59       21.66      2.52 o 
   4  -3   8      481.74      474.07     12.72 o 
   5  -3   8       79.77       83.48      4.31 o 
   6  -3   8       10.74       19.23      3.57 o 
   7  -3   8       31.91       27.33      3.38 o 
   8  -3   8        4.82        4.90      2.37 o 
   9  -3   8        4.85        3.24      2.46 o 
  -9  -2   8        8.34       10.49      4.24 o 
  -8  -2   8       20.01       27.28      4.48 o 
  -7  -2   8       40.12       40.24      3.51 o 
  -6  -2   8       41.73       41.18      5.03 o 
  -5  -2   8       24.63       26.35      2.99 o 
  -4  -2   8        0.38       -0.58      1.48 o 
  -3  -2   8       43.06       40.23      3.12 o 
  -2  -2   8      301.10      321.00     10.21 o 
  -1  -2   8       94.78       95.16      2.88 o 
   0  -2   8       54.64       51.76      2.21 o 
   1  -2   8      188.90      217.58      5.18 o 
   2  -2   8      347.40      334.88      7.78 o 
   3  -2   8       38.79       32.18      2.54 o 
   4  -2   8       10.95        8.34      1.94 o 
   5  -2   8       43.73       50.06      3.46 o 
   6  -2   8      331.05      309.88     12.31 o 
   7  -2   8       83.43       78.27      4.76 o 
   8  -2   8       11.08       15.08      2.83 o 
   9  -2   8        0.84        4.01      4.50 o 
  -9  -1   8        7.16        2.46      2.44 o 
  -8  -1   8       15.47       18.25      2.91 o 
  -7  -1   8        2.19        2.43      1.91 o 
  -6  -1   8      329.94      326.68      9.03 o 
  -5  -1   8       20.12       19.04      2.59 o 
  -4  -1   8      198.65      197.01      9.32 o 
  -3  -1   8      447.92      433.44     21.72 o 
  -2  -1   8        1.24       -0.42      1.03 o 
  -1  -1   8      258.15      304.50      5.58 o 
   0  -1   8       69.79       72.94      2.49 o 
   1  -1   8      165.33      192.94      4.18 o 
   2  -1   8      257.56      268.73      6.87 o 
   3  -1   8       42.47       43.58      2.90 o 
   4  -1   8      245.26      226.94      6.80 o 
   5  -1   8      390.16      364.41      9.23 o 
   6  -1   8       13.93       12.33      2.40 o 
   7  -1   8       20.34       21.05      3.00 o 
   8  -1   8        1.84        1.50      1.85 o 
   9  -1   8        2.10        2.17      3.12 o 
  -9   0   8       22.20       26.30      4.25 o 
  -8   0   8        0.00        1.24      1.81 o 
  -7   0   8        8.72        8.13      2.20 o 
  -6   0   8       29.66       30.24      3.31 o 
  -5   0   8       88.18       79.92      4.12 o 
  -4   0   8      211.42      190.72      6.08 o 
  -3   0   8      343.06      323.86     15.50 o 
  -2   0   8      707.60      710.75     12.71 o 
  -1   0   8      460.67      493.84      7.75 o 
   0   0   8       34.95       39.24      1.92 o 
   1   0   8      101.90       94.92      2.83 o 
   2   0   8      188.21      189.71      5.67 o 
   3   0   8       21.51       23.53      2.81 o 
   4   0   8        0.33        1.77      1.42 o 
   5   0   8       40.80       38.88      3.17 o 
   6   0   8        1.17        2.17      3.75 o 
   7   0   8       39.21       40.36      3.72 o 
   8   0   8        6.14        9.54      2.84 o 
   9   0   8        0.33        1.80      2.27 o 
  -9   1   8        1.75        0.48      2.54 o 
  -8   1   8       18.94       20.62      3.76 o 
  -7   1   8       11.23       10.69      3.13 o 
  -6   1   8       96.37       91.90      4.60 o 
  -5   1   8      132.87      126.02      6.33 o 
  -4   1   8        8.45        9.61      1.91 o 
  -3   1   8      236.72      255.24      6.88 o 
  -2   1   8      171.25      153.43      4.99 o 
  -1   1   8      437.46      450.57      7.35 o 
   0   1   8     1321.29     1304.98     16.31 o 
   1   1   8       80.57       82.44      2.72 o 
   2   1   8        0.55        0.61      1.09 o 
   3   1   8     1477.61     1454.19     26.70 o 
   4   1   8      226.29      209.12      6.55 o 
   5   1   8       72.58       69.61      5.91 o 
   6   1   8       13.47       13.85      2.42 o 
   7   1   8       38.19       33.54      3.78 o 
   8   1   8        6.63        7.85      2.56 o 
   9   1   8        0.20        0.48      2.36 o 
  -9   2   8        5.70        4.65      3.34 o 
  -8   2   8        7.25        4.62      2.86 o 
  -7   2   8        9.14       11.11      2.32 o 
  -6   2   8        0.60        1.15      1.41 o 
  -5   2   8      156.59      156.01      5.78 o 
  -4   2   8      168.50      157.22      7.52 o 
  -3   2   8      164.73      144.74     11.24 o 
  -2   2   8        8.51        7.02      1.60 o 
  -1   2   8        6.93       11.14      1.34 o 
   0   2   8       20.56       18.95      1.79 o 
   1   2   8      137.90      141.95      3.77 o 
   2   2   8       15.57       13.12      2.14 o 
   3   2   8      301.26      278.39     13.97 o 
   4   2   8        1.39        2.55      1.54 o 
   5   2   8      135.93      127.32      5.35 o 
   6   2   8       27.87       31.15      3.44 o 
   7   2   8        8.32       14.51      3.23 o 
   8   2   8        2.13        5.53      4.66 o 
   9   2   8       42.78       44.76      8.49 o 
  -9   3   8        6.32        6.20      2.43 o 
  -8   3   8       86.49      100.04      6.84 o 
  -7   3   8       72.16       69.60      5.40 o 
  -6   3   8        3.32        5.69      1.78 o 
  -5   3   8       92.27       97.61      4.59 o 
  -4   3   8       43.10       39.99      2.94 o 
  -3   3   8        9.14       12.13      2.08 o 
  -2   3   8      199.12      185.33      5.73 o 
  -1   3   8       63.03       68.05      2.72 o 
   0   3   8        2.24        3.33      1.17 o 
   1   3   8     1725.64     1728.74     24.86 o 
   2   3   8        0.63        0.20      1.28 o 
   3   3   8       10.62       13.83      2.27 o 
   4   3   8      392.93      372.24      9.28 o 
   5   3   8       16.37       18.00      3.68 o 
   6   3   8        1.72        4.61      2.38 o 
   7   3   8        1.27        2.50      2.10 o 
   8   3   8        8.43       13.85      4.17 o 
  -9   4   8        1.39       -2.43      2.75 o 
  -8   4   8        3.90        6.50      2.70 o 
  -7   4   8       11.24        9.27      2.70 o 
  -6   4   8        8.92        8.35      2.64 o 
  -5   4   8        0.10        0.94      1.35 o 
  -4   4   8       35.56       37.23      2.96 o 
  -3   4   8       48.15       38.77      2.82 o 
  -2   4   8      514.80      475.27     10.09 o 
  -1   4   8        1.04        1.93      1.06 o 
   0   4   8       52.02       50.86      2.52 o 
   1   4   8        6.09        5.64      1.36 o 
   2   4   8      101.04       94.48      4.27 o 
   3   4   8      108.97       97.11      4.47 o 
   4   4   8       37.46       36.94      3.03 o 
   5   4   8       99.12      100.98      6.42 o 
   6   4   8      100.50       79.11      8.07 o 
   7   4   8       47.09       59.45      5.32 o 
   8   4   8        5.58        7.35      3.11 o 
  -9   5   8       19.26       11.96      3.35 o 
  -8   5   8        3.40        3.31      2.95 o 
  -7   5   8        0.17        0.26      1.88 o 
  -6   5   8        0.54        2.87      1.98 o 
  -5   5   8        3.22        1.70      2.26 o 
  -4   5   8       51.49       46.71      3.26 o 
  -3   5   8       44.62       38.35      3.11 o 
  -2   5   8       54.20       50.75      3.22 o 
  -1   5   8      170.86      157.37      4.74 o 
   0   5   8       93.78       93.06      3.49 o 
   1   5   8      614.82      593.83      9.94 o 
   2   5   8      202.45      164.19      5.78 o 
   3   5   8       36.34       35.65      3.07 o 
   4   5   8      116.13      109.53     13.74 o 
   5   5   8       88.94       83.33     18.42 o 
   6   5   8        0.53        2.09      2.30 o 
   7   5   8        8.73       15.50      3.65 o 
   8   5   8        1.61       -2.24      3.82 o 
  -8   6   8        0.09        0.77      2.09 o 
  -7   6   8        0.61       -0.89      2.06 o 
  -6   6   8       63.89       68.94      5.60 o 
  -5   6   8       18.61       16.95      3.43 o 
  -4   6   8       40.78       39.62      5.82 o 
  -3   6   8        8.41        8.36      2.01 o 
  -2   6   8        0.80        0.43      1.10 o 
  -1   6   8       87.06       84.43      3.44 o 
   0   6   8      209.75      192.11      5.22 o 
   1   6   8      270.35      264.55      7.71 o 
   2   6   8      234.63      229.01      7.04 o 
   3   6   8      160.20      144.46     14.56 o 
   4   6   8        5.55        9.94      2.92 o 
   5   6   8       29.82       28.99      8.25 o 
   6   6   8        4.14        2.78      2.20 o 
   7   6   8        3.86        7.86      2.70 o 
  -8   7   8       12.92       20.79      5.15 o 
  -7   7   8        1.71        1.41      3.71 o 
  -6   7   8        3.17        3.39      2.25 o 
  -5   7   8        0.21        1.60      1.98 o 
  -4   7   8      197.58      183.85      8.43 o 
  -3   7   8      149.46      127.94      6.74 o 
  -2   7   8       48.12       43.15      2.67 o 
  -1   7   8      221.46      225.05      7.61 o 
   0   7   8      140.73      131.91      4.42 o 
   1   7   8      166.75      167.08      7.97 o 
   2   7   8        0.33        3.14      2.20 o 
   3   7   8      131.84      131.73      7.30 o 
   4   7   8       64.48       60.03      6.27 o 
   5   7   8       18.91       24.87      4.84 o 
   6   7   8        0.36        3.03      2.29 o 
   7   7   8       28.06       27.77      4.79 o 
  -8   8   8       10.78       12.76      3.66 o 
  -7   8   8       19.68       15.76      3.47 o 
  -6   8   8        3.29        3.22      2.18 o 
  -5   8   8       36.30       34.29      9.84 o 
  -4   8   8      147.75      123.48     10.89 o 
  -3   8   8        0.77        0.81      2.05 o 
  -2   8   8       47.31       54.80      3.59 o 
  -1   8   8       10.44       13.19      2.02 o 
   0   8   8       45.98       58.24      4.67 o 
   1   8   8       42.01       46.73      5.71 o 
   2   8   8       81.35       68.99      5.25 o 
   3   8   8      128.89      136.00      7.60 o 
   4   8   8        1.07        5.41      2.21 o 
   5   8   8       21.45       19.04      3.80 o 
   6   8   8       15.99       16.43      3.91 o 
  -7   9   8        0.40       -1.16      4.95 o 
  -6   9   8        6.39        6.12      2.70 o 
  -5   9   8        2.13        0.98      2.71 o 
  -4   9   8        0.00       -1.02      2.68 o 
  -3   9   8       53.56       60.04      6.53 o 
  -2   9   8       15.36       17.94      3.37 o 
  -1   9   8        0.43        0.03      1.67 o 
   0   9   8       20.46       22.04      2.94 o 
   1   9   8        0.00        2.83      2.18 o 
   2   9   8       24.40       48.38      8.54 o 
   3   9   8        7.64        5.50      2.50 o 
   4   9   8        0.04        2.31      2.09 o 
   5   9   8      118.11      139.57      8.51 o 
  -7  10   8       29.06       40.78      8.13 o 
  -6  10   8       10.48       12.18      3.17 o 
  -5  10   8        7.45        9.52      2.87 o 
  -4  10   8       30.70       26.09      4.13 o 
  -3  10   8        2.87       10.07      2.79 o 
  -2  10   8       61.68       57.68      8.62 o 
  -1  10   8       82.92       78.99      5.52 o 
   0  10   8        7.41        6.53      2.53 o 
   1  10   8       89.22       63.68      7.40 o 
   2  10   8       35.43       38.54     10.94 o 
   3  10   8        3.98        2.51      2.30 o 
   4  10   8       16.13       20.10      6.62 o 
   5  10   8       23.70       29.82      7.09 o 
  -6  11   8       22.58       41.00      5.60 o 
  -5  11   8        0.68        4.24      2.51 o 
  -4  11   8        4.00        6.75      3.21 o 
  -3  11   8       19.55       30.62      4.47 o 
  -2  11   8        6.80       11.56      4.59 o 
  -1  11   8       10.94       18.44      3.56 o 
   0  11   8        3.44        4.24      2.48 o 
   1  11   8        1.14        0.10      2.58 o 
   2  11   8        2.52        3.63      2.30 o 
   3  11   8       17.24       29.24      4.55 o 
   4  11   8        0.07        3.32      2.69 o 
  -5  12   8        0.08        4.67      3.74 o 
  -4  12   8        0.17        3.46      3.22 o 
  -3  12   8        2.18        2.04      3.43 o 
  -2  12   8        4.19        9.57      4.95 o 
  -1  12   8        3.95        5.69      2.62 o 
   0  12   8        4.96        2.73      3.25 o 
   1  12   8       16.38       18.47      5.39 o 
   2  12   8        2.17        5.16      3.95 o 
   3  12   8       16.76       17.95      5.03 o 
  -3  13   8       20.69       33.48      7.04 o 
  -2  13   8        6.09       12.46      4.69 o 
  -1  13   8        5.09        8.17      2.96 o 
   0  13   8        1.22        2.81      3.56 o 
  -1 -15   9        2.46        4.02      4.13 o 
   0 -15   9        7.31        6.52      2.89 o 
   1 -15   9        0.00        1.47      2.27 o 
   2 -15   9        0.21        4.79      2.78 o 
   3 -15   9        3.12       12.05      4.18 o 
  -3 -14   9        0.04        0.64      3.41 o 
  -2 -14   9        1.78        5.88      4.05 o 
  -1 -14   9        1.33        5.98      4.28 o 
   0 -14   9       20.35       30.20      4.70 o 
   1 -14   9        6.14        4.89      4.46 o 
   2 -14   9        5.41        9.16      2.94 o 
   3 -14   9        0.13        0.93      2.63 o 
   4 -14   9        3.12        1.11      2.63 o 
   5 -14   9        2.55       -3.04      3.04 o 
  -4 -13   9        3.39        9.58      2.90 o 
  -3 -13   9        0.00        0.65      2.28 o 
  -2 -13   9       34.67       35.83      7.26 o 
  -1 -13   9       19.79       28.66      6.40 o 
   0 -13   9        2.35        5.57      2.64 o 
   1 -13   9       11.52       18.81      3.75 o 
   2 -13   9        4.69        5.35      2.52 o 
   4 -13   9        0.00        3.21      1.91 o 
   5 -13   9        0.17        3.17      3.84 o 
   6 -13   9        3.31       12.98      4.62 o 
  -5 -12   9        8.55        9.66      3.39 o 
  -4 -12   9        0.28       -2.14      2.14 o 
  -3 -12   9       14.84       10.55      5.30 o 
  -2 -12   9      106.92      100.68      6.63 o 
  -1 -12   9        0.48        3.81      1.97 o 
   0 -12   9        3.98        2.16      2.35 o 
   1 -12   9        0.69        3.56      2.47 o 
   2 -12   9        3.88        7.14      2.07 o 
   3 -12   9        7.38        7.72      2.45 o 
   4 -12   9       20.70       22.74      4.39 o 
   5 -12   9        1.59        1.87      2.23 o 
   6 -12   9        0.00        0.02      4.35 o 
  -6 -11   9        0.03       -2.22      3.20 o 
  -5 -11   9        1.90        6.58      2.86 o 
  -4 -11   9        5.04        7.64      4.90 o 
  -3 -11   9        0.06        3.54      2.27 o 
  -2 -11   9        5.10        7.17      2.84 o 
  -1 -11   9       44.50       52.71      4.75 o 
   0 -11   9       55.20       49.05      4.16 o 
   1 -11   9        4.42        5.09      2.03 o 
   2 -11   9       32.35       31.28      3.54 o 
   3 -11   9        0.54        1.36      2.30 o 
   4 -11   9        0.10        2.15      1.91 o 
   5 -11   9        3.70        6.45      2.27 o 
   6 -11   9        4.18        0.61      3.07 o 
   7 -11   9        2.22        4.48      2.37 o 
  -6 -10   9        0.81       -1.36      2.18 o 
  -5 -10   9       16.99       19.77      3.70 o 
  -4 -10   9       11.94       13.79      3.18 o 
  -3 -10   9       28.94       27.98      6.05 o 
  -2 -10   9      138.54      124.61      7.36 o 
  -1 -10   9       55.53       62.86      3.86 o 
   0 -10   9      120.13      114.73      4.32 o 
   1 -10   9      168.25      162.29      5.14 o 
   2 -10   9        0.19       -0.40      1.45 o 
   3 -10   9       30.10       31.06      5.56 o 
   4 -10   9        0.31        0.99      1.89 o 
   5 -10   9       17.07       17.45      3.39 o 
   6 -10   9       10.16       10.42      2.94 o 
   7 -10   9        1.85       -1.71      1.71 o 
  -7  -9   9        0.01       -0.59      2.29 o 
  -6  -9   9        0.31        4.23      2.46 o 
  -5  -9   9       11.28        8.49      2.86 o 
  -4  -9   9       12.34       10.10      3.26 o 
  -3  -9   9       22.76       23.63      6.02 o 
  -2  -9   9       52.82       42.52      4.58 o 
  -1  -9   9       69.12       72.58      3.29 o 
   0  -9   9        5.53       11.01      1.73 o 
   1  -9   9       73.21       61.46      3.12 o 
   2  -9   9       61.42       57.93      3.85 o 
   3  -9   9      116.86       95.00      5.80 o 
   4  -9   9        6.67        7.26      2.59 o 
   5  -9   9        4.06        5.63      2.32 o 
   6  -9   9        0.42       -0.75      1.67 o 
   7  -9   9        7.65        7.52      2.72 o 
   8  -9   9        0.23        5.07      2.53 o 
  -7  -8   9       22.34       21.84      3.97 o 
  -6  -8   9        2.57        3.30      2.20 o 
  -5  -8   9       53.34       58.06      5.61 o 
  -4  -8   9       14.49       16.08      3.46 o 
  -3  -8   9        0.20        3.09      2.19 o 
  -2  -8   9        2.96        2.35      2.49 o 
  -1  -8   9        2.96        3.94      1.36 o 
   0  -8   9       53.72       53.35      2.82 o 
   1  -8   9      340.97      300.97      8.76 o 
   2  -8   9      229.92      240.81      7.00 o 
   3  -8   9       63.37       54.53      4.00 o 
   4  -8   9       33.80       37.10      4.14 o 
   5  -8   9       12.52       13.17      3.02 o 
   6  -8   9        2.84        5.15      3.35 o 
   7  -8   9        8.55       10.14      2.90 o 
   8  -8   9        0.75        5.97      2.32 o 
  -8  -7   9        0.48        2.00      2.69 o 
  -7  -7   9        1.57        3.25      2.52 o 
  -6  -7   9        2.41       -0.90      3.26 o 
  -5  -7   9       60.37       63.86      8.72 o 
  -4  -7   9       12.19       13.07      3.20 o 
  -3  -7   9       34.42       39.48      3.21 o 
  -2  -7   9       17.93       22.49      2.68 o 
  -1  -7   9       20.25       16.24      1.93 o 
   0  -7   9       22.92       24.28      2.28 o 
   1  -7   9        4.69        4.77      1.41 o 
   2  -7   9       36.29       42.62      2.96 o 
   3  -7   9       17.04       12.07      2.88 o 
   4  -7   9        0.32        3.77      1.92 o 
   5  -7   9       27.30       17.41      3.34 o 
   6  -7   9       55.82       56.92      5.14 o 
   7  -7   9        0.49       -0.19      1.96 o 
   8  -7   9        0.12       -2.85      3.46 o 
  -8  -6   9       15.36       16.99      7.51 o 
  -7  -6   9       33.86       35.97      5.07 o 
  -6  -6   9       34.59       35.32      5.07 o 
  -5  -6   9        6.66        6.01      2.62 o 
  -4  -6   9       26.74       26.37      2.87 o 
  -3  -6   9        6.17        7.52      1.99 o 
  -2  -6   9        0.29        0.84      2.87 o 
  -1  -6   9      352.61      315.26      6.60 o 
   0  -6   9      153.27      162.16      4.53 o 
   1  -6   9        0.01        0.39      1.04 o 
   2  -6   9      489.39      454.03      9.96 o 
   3  -6   9       12.60        6.87      1.75 o 
   4  -6   9        6.36        7.57      2.43 o 
   5  -6   9      135.79      130.76      7.15 o 
   6  -6   9       20.33       22.73      6.51 o 
   7  -6   9       10.99       13.58      3.28 o 
   8  -6   9        2.20       -1.64      1.64 o 
   9  -6   9        0.36        6.47      3.90 o 
  -8  -5   9        3.53        2.65      3.29 o 
  -7  -5   9       17.36       15.99      3.52 o 
  -6  -5   9        0.77        1.87      2.41 o 
  -5  -5   9      138.53      140.57      6.48 o 
  -4  -5   9       26.57       32.00      3.35 o 
  -3  -5   9       31.22       38.06      3.30 o 
  -2  -5   9        0.76        0.66      1.34 o 
  -1  -5   9      190.28      174.86      5.07 o 
   0  -5   9       43.98       55.87      2.63 o 
   1  -5   9       12.72        9.31      1.59 o 
   2  -5   9      267.47      248.32     15.37 o 
   3  -5   9        5.91        6.27      1.73 o 
   4  -5   9      142.76      140.48      7.27 o 
   5  -5   9        7.26        8.73      2.52 o 
   6  -5   9       65.30       64.45      5.16 o 
   7  -5   9        0.05        0.41      2.03 o 
   8  -5   9        8.13        6.35      2.59 o 
   9  -5   9        1.05       -1.58      2.09 o 
  -9  -4   9        5.08       11.87      4.39 o 
  -8  -4   9        4.70        2.46      2.34 o 
  -7  -4   9        7.42        6.39      2.64 o 
  -6  -4   9       57.49       62.23      5.43 o 
  -5  -4   9        5.67        5.35      1.90 o 
  -4  -4   9       67.22       70.14      4.06 o 
  -3  -4   9      266.69      262.32      7.62 o 
  -2  -4   9       55.30       56.05      3.72 o 
  -1  -4   9       40.83       48.80      3.01 o 
   0  -4   9        0.86        0.63      1.05 o 
   1  -4   9      483.90      488.50      8.27 o 
   2  -4   9       15.22       17.54      2.25 o 
   3  -4   9      125.09      122.18      4.91 o 
   4  -4   9      141.33      123.38      5.19 o 
   5  -4   9      145.72      137.44      5.67 o 
   6  -4   9       30.58       32.59      3.56 o 
   7  -4   9       65.45       59.50      5.23 o 
   8  -4   9        6.22        5.91      2.54 o 
   9  -4   9        3.12        5.21      2.49 o 
  -9  -3   9        1.63        6.39      4.32 o 
  -8  -3   9        0.07        3.30      2.45 o 
  -7  -3   9       30.19       35.93      4.86 o 
  -6  -3   9       49.71       46.81      3.60 o 
  -5  -3   9       38.52       38.25      3.26 o 
  -4  -3   9        1.34        2.94      1.69 o 
  -3  -3   9       48.54       50.82      3.33 o 
  -2  -3   9        9.79       11.89      1.99 o 
  -1  -3   9        2.84        1.75      1.44 o 
   0  -3   9      230.26      254.93      7.35 o 
   1  -3   9      259.67      249.16      9.49 o 
   2  -3   9        3.44        2.03      1.31 o 
   3  -3   9      146.48      164.52      5.71 o 
   4  -3   9      355.66      311.72      8.51 o 
   5  -3   9       61.55       64.46      4.34 o 
   6  -3   9        1.29        2.76      2.20 o 
   7  -3   9       78.11       83.47      6.20 o 
   8  -3   9       10.42        8.71      2.64 o 
   9  -3   9        1.58        2.35      2.45 o 
  -9  -2   9        9.76       16.50      3.34 o 
  -8  -2   9       18.17       16.49      3.41 o 
  -7  -2   9        0.81        2.21      1.56 o 
  -6  -2   9       10.05       10.82      2.28 o 
  -5  -2   9       58.21       59.82      3.89 o 
  -4  -2   9       46.41       48.76      3.33 o 
  -3  -2   9       87.47       91.62      5.99 o 
  -2  -2   9      407.85      371.03      8.71 o 
  -1  -2   9      156.91      155.42      5.16 o 
   0  -2   9      390.58      368.00      6.73 o 
   1  -2   9       79.19       87.71      3.88 o 
   2  -2   9       24.46       28.31      2.76 o 
   3  -2   9      250.07      239.96      6.96 o 
   4  -2   9        8.75        8.32      1.98 o 
   5  -2   9        4.53        3.10      1.69 o 
   6  -2   9       30.06       20.45      2.98 o 
   7  -2   9        0.18       -1.15      1.45 o 
   8  -2   9        0.81       -1.45      1.81 o 
   9  -2   9        0.10        2.51      4.41 o 
  -9  -1   9        9.87       13.01      2.65 o 
  -8  -1   9        6.05        5.47      2.03 o 
  -7  -1   9       32.38       33.22      5.78 o 
  -6  -1   9        0.25        1.44      1.54 o 
  -5  -1   9       10.83        9.90      2.16 o 
  -4  -1   9       21.35       24.51      2.84 o 
  -3  -1   9      195.98      202.73      6.35 o 
  -2  -1   9      292.24      302.89     12.86 o 
  -1  -1   9       69.52       63.22      3.30 o 
   0  -1   9       97.74      105.57      4.53 o 
   1  -1   9       22.43       17.27      2.26 o 
   2  -1   9       32.07       36.05      2.76 o 
   3  -1   9       94.66       94.15      4.31 o 
   4  -1   9        2.30        2.84      1.64 o 
   5  -1   9      371.65      358.40      9.47 o 
   6  -1   9       42.50       39.91      3.60 o 
   7  -1   9       31.48       31.30      4.37 o 
   8  -1   9        1.85        6.19      2.11 o 
   9  -1   9        7.33       10.11      4.26 o 
  -9   0   9        1.15        3.03      2.25 o 
  -8   0   9        6.06       10.18      2.39 o 
  -7   0   9        7.54        7.62      3.45 o 
  -6   0   9        4.96        6.07      1.90 o 
  -5   0   9        0.24       -1.27      1.81 o 
  -4   0   9        4.36        2.58      1.88 o 
  -3   0   9      171.42      159.55      5.60 o 
  -2   0   9       42.59       39.01      2.81 o 
  -1   0   9      209.49      201.61      5.95 o 
   0   0   9      190.26      170.60      4.22 o 
   1   0   9      152.65      151.42      5.03 o 
   2   0   9        0.07       -0.87      1.03 o 
   3   0   9      132.71      103.12      4.54 o 
   4   0   9      156.30      150.58      7.21 o 
   5   0   9       18.04       12.74      2.43 o 
   6   0   9        0.21        2.04      1.79 o 
   7   0   9        5.19        7.81      2.40 o 
   8   0   9        4.13        6.04      2.53 o 
   9   0   9       24.55       28.99      6.76 o 
  -9   1   9        5.02        5.93      2.77 o 
  -8   1   9        0.00        3.51      2.36 o 
  -7   1   9        5.04        5.23      2.12 o 
  -6   1   9        6.83        6.33      1.85 o 
  -5   1   9      280.31      262.19      7.87 o 
  -4   1   9       47.08       44.48      3.19 o 
  -3   1   9        1.41        0.66      1.27 o 
  -2   1   9      234.10      232.63      6.63 o 
  -1   1   9        0.18        1.29      1.34 o 
   0   1   9      171.35      171.45      4.28 o 
   1   1   9       32.70       36.45      2.66 o 
   2   1   9      346.43      308.64      7.91 o 
   3   1   9     1097.01     1029.49     17.64 o 
   4   1   9       41.24       44.77      3.26 o 
   5   1   9       26.16       27.89      3.31 o 
   6   1   9       68.28       74.45      4.42 o 
   7   1   9        1.14        1.09      2.06 o 
   8   1   9        0.64        2.91      5.17 o 
  -9   2   9        0.00       -1.51      2.26 o 
  -8   2   9       30.03       21.90      3.96 o 
  -7   2   9        0.07        3.06      1.66 o 
  -6   2   9       38.93       45.29      3.52 o 
  -5   2   9       76.26       72.83      4.11 o 
  -4   2   9       27.15       29.72      3.15 o 
  -3   2   9        0.00       -1.11      1.11 o 
  -2   2   9      805.86      797.58     14.41 o 
  -1   2   9      253.75      245.95      6.84 o 
   0   2   9      130.41      128.72      3.84 o 
   1   2   9        0.02        0.51      1.56 o 
   2   2   9        0.99        1.52      1.46 o 
   3   2   9       38.26       37.46      3.34 o 
   4   2   9       62.41       56.85      3.63 o 
   5   2   9        1.18        3.56      1.68 o 
   6   2   9       13.78       14.21      2.53 o 
   7   2   9       37.01       39.27      5.10 o 
   8   2   9        2.78        0.48      2.05 o 
  -9   3   9       10.21       10.68      4.94 o 
  -8   3   9        1.59        3.85      4.02 o 
  -7   3   9       15.77       15.38      4.36 o 
  -6   3   9       25.99       28.03      5.00 o 
  -5   3   9      255.47      263.67      7.93 o 
  -4   3   9      221.80      199.63      7.56 o 
  -3   3   9      427.44      385.56      9.34 o 
  -2   3   9        4.06        2.20      1.45 o 
  -1   3   9       88.71       75.70      3.01 o 
   0   3   9       13.05       16.13      2.27 o 
   1   3   9      161.89      151.51      5.37 o 
   2   3   9       67.63       58.42      4.43 o 
   3   3   9        6.97        5.26      1.81 o 
   4   3   9       22.03       22.13      2.87 o 
   5   3   9       10.50       16.11      2.63 o 
   6   3   9        9.46       10.27      2.79 o 
   7   3   9       62.55       56.27      5.30 o 
   8   3   9       15.17       23.77      4.17 o 
  -9   4   9        1.01        0.90      2.86 o 
  -8   4   9        1.75        4.28      6.11 o 
  -7   4   9       30.38       26.77      4.27 o 
  -6   4   9        4.67        1.81      2.00 o 
  -5   4   9       21.34       24.07      3.92 o 
  -4   4   9      668.25      665.48     13.59 o 
  -3   4   9        8.37       11.60      2.14 o 
  -2   4   9      163.09      160.82      5.70 o 
  -1   4   9       15.35       19.27      2.02 o 
   0   4   9       11.46       14.23      1.84 o 
   1   4   9      161.70      154.48      5.57 o 
   2   4   9       55.28       53.39      3.52 o 
   3   4   9      722.22      653.25     13.44 o 
   4   4   9       43.25       49.67      3.56 o 
   5   4   9        4.74        6.98      2.68 o 
   6   4   9        0.28        0.52      1.99 o 
   7   4   9        9.65        6.34      3.08 o 
   8   4   9        0.11        3.53      4.23 o 
  -8   5   9        4.46        6.87      2.88 o 
  -7   5   9      150.63      147.60     12.55 o 
  -6   5   9       28.20       26.60      4.22 o 
  -5   5   9       10.56       17.08      3.32 o 
  -4   5   9        5.23        3.82      1.74 o 
  -3   5   9       17.07       22.92      2.87 o 
  -2   5   9      141.73      136.13      5.33 o 
  -1   5   9       55.53       48.00      2.68 o 
   0   5   9       45.79       39.91      2.59 o 
   1   5   9      189.11      173.05      9.22 o 
   2   5   9      855.49      813.21     15.35 o 
   3   5   9        1.46        0.79      1.81 o 
   4   5   9       23.58       27.69      4.31 o 
   5   5   9      105.76       96.47      7.82 o 
   6   5   9       30.55       29.69      4.61 o 
   7   5   9        1.41        1.55      2.45 o 
  -8   6   9       16.52       15.03      3.78 o 
  -7   6   9       25.12       26.70      4.38 o 
  -6   6   9       21.72       36.63      5.05 o 
  -5   6   9        4.42        8.10      2.54 o 
  -4   6   9        5.73        8.49      2.67 o 
  -3   6   9       43.26       48.07      3.45 o 
  -2   6   9       11.08        9.82      2.16 o 
  -1   6   9      110.07      100.71      3.89 o 
   0   6   9       66.89       66.44      3.22 o 
   1   6   9      111.92      101.62      4.67 o 
   2   6   9      181.58      192.05      8.10 o 
   3   6   9       28.46       31.51      5.09 o 
   4   6   9       20.19       25.58      4.24 o 
   5   6   9        0.15        1.68      2.04 o 
   6   6   9        0.09       -0.48      2.35 o 
   7   6   9        0.54        0.70      3.12 o 
  -8   7   9        5.53       10.14      4.46 o 
  -7   7   9        4.06        7.76      2.67 o 
  -6   7   9        5.52        6.81      2.71 o 
  -5   7   9        0.15        2.99      2.97 o 
  -4   7   9       12.39       17.70      3.61 o 
  -3   7   9       17.91       20.28      3.91 o 
  -2   7   9        6.68        9.46      2.26 o 
  -1   7   9      240.46      227.06      6.14 o 
   0   7   9       31.06       34.70      3.28 o 
   1   7   9        0.43       -1.22      1.44 o 
   2   7   9       50.95       51.90      4.72 o 
   3   7   9      166.93      173.88      8.62 o 
   4   7   9        2.85        1.05      2.13 o 
   5   7   9        9.87        7.57      2.89 o 
   6   7   9        2.69        2.61      2.56 o 
  -7   8   9        5.36        9.12      3.09 o 
  -6   8   9       17.14       20.48      3.92 o 
  -5   8   9       20.56       27.87      4.33 o 
  -4   8   9        0.54       -1.82      1.82 o 
  -3   8   9        0.15       -1.80      1.84 o 
  -2   8   9       47.12       57.68      4.88 o 
  -1   8   9       11.40       16.33      2.27 o 
   0   8   9       11.88       14.65      2.59 o 
   1   8   9        6.50        8.98      2.84 o 
   2   8   9        5.29        7.43      2.54 o 
   3   8   9        6.57        4.97      2.41 o 
   4   8   9        0.56        1.51      1.95 o 
   5   8   9        4.76        4.69      2.54 o 
  -6   9   9        3.92        1.43      2.04 o 
  -5   9   9        2.98        8.24      3.95 o 
  -4   9   9        0.01       -0.64      2.09 o 
  -3   9   9       29.11       39.22      4.96 o 
  -2   9   9        0.31       -0.55      2.04 o 
  -1   9   9       51.53       53.86      4.72 o 
   0   9   9       12.13       18.15      3.47 o 
   1   9   9        0.01        1.11      2.20 o 
   2   9   9        2.69        2.30      2.82 o 
   3   9   9        7.59        5.76      2.78 o 
   4   9   9        1.39        1.32      2.54 o 
   5   9   9        7.44        9.55      3.29 o 
  -6  10   9        3.13        0.93      2.34 o 
  -5  10   9        0.19        3.80      2.55 o 
  -4  10   9        4.73        4.27      2.56 o 
  -3  10   9        1.87        5.11      2.56 o 
  -2  10   9        3.73        5.24      2.54 o 
  -1  10   9       59.68       90.47      8.85 o 
   0  10   9       58.72       70.81      7.64 o 
   1  10   9       20.03       28.89      4.32 o 
   2  10   9        5.96        9.57      2.98 o 
   3  10   9        0.16        4.35      2.49 o 
   4  10   9        8.62       15.10      4.24 o 
  -5  11   9       25.56       36.68      5.04 o 
  -4  11   9       17.42       23.82      4.21 o 
  -3  11   9       40.34       38.10      7.15 o 
  -2  11   9       36.97       35.96      6.91 o 
  -1  11   9        9.41       11.89      4.72 o 
   0  11   9       57.03       69.06      7.71 o 
   1  11   9        2.23        5.65      3.41 o 
   2  11   9       20.49       24.82      4.37 o 
   3  11   9        3.61        5.39      2.69 o 
  -3  12   9       83.91      119.69     10.99 o 
   0  12   9        5.49        3.79      3.30 o 
   1  12   9        2.07       -0.26      2.76 o 
   1 -15  10        2.87        9.13      3.61 o 
  -2 -14  10        0.68        0.03      3.51 o 
  -1 -14  10        0.46        8.25      4.49 o 
   0 -14  10        2.05       10.03      4.54 o 
   1 -14  10        5.43        8.21      3.83 o 
   2 -14  10        1.87        2.84      2.81 o 
   3 -14  10        0.66        7.53      3.30 o 
   4 -14  10        5.68        9.73      4.18 o 
  -4 -13  10        6.27       18.03      5.34 o 
  -3 -13  10        0.84        3.85      2.73 o 
  -2 -13  10        2.22        2.58      2.44 o 
  -1 -13  10        1.86        3.87      4.13 o 
   0 -13  10        0.04        6.19      4.26 o 
   1 -13  10       29.49       30.71      4.57 o 
   2 -13  10        0.56        1.34      2.76 o 
   3 -13  10       16.44       10.71      4.08 o 
   4 -13  10       10.03       16.88      3.28 o 
   5 -13  10       16.31       24.87      4.62 o 
  -5 -12  10        1.76        7.15      4.08 o 
  -4 -12  10       11.59        9.72      3.22 o 
  -3 -12  10        8.42        3.19      2.48 o 
  -2 -12  10       17.79       15.36      3.51 o 
  -1 -12  10       23.78       22.14      4.08 o 
   0 -12  10        0.00        5.10      2.55 o 
   1 -12  10        1.29        3.61      2.47 o 
   2 -12  10       14.72       22.12      3.71 o 
   3 -12  10        0.11        1.93      1.88 o 
   4 -12  10        5.75        6.32      2.38 o 
   5 -12  10        1.20        6.90      2.69 o 
   6 -12  10       31.47       35.79      5.09 o 
  -5 -11  10        2.40       -0.50      2.35 o 
  -4 -11  10        3.48        3.73      2.31 o 
  -3 -11  10        0.27        1.18      2.16 o 
  -2 -11  10        0.70        1.91      2.26 o 
  -1 -11  10       24.83       23.31      4.84 o 
   0 -11  10       65.74       72.67      7.32 o 
   1 -11  10        0.35        0.54      1.57 o 
   2 -11  10       51.38       51.71      4.54 o 
   3 -11  10       14.53       15.84      3.42 o 
   4 -11  10        4.39       13.21      3.01 o 
   5 -11  10       10.00       12.13      3.02 o 
   6 -11  10       13.71       27.06      4.39 o 
  -6 -10  10        5.47        4.11      2.61 o 
  -5 -10  10        1.11        5.44      3.78 o 
  -4 -10  10       71.91       85.42      7.35 o 
  -3 -10  10       27.92       25.18      4.23 o 
  -2 -10  10        8.65       16.40      3.44 o 
  -1 -10  10      124.93      124.02      9.09 o 
   0 -10  10       68.25       69.51      3.54 o 
   1 -10  10       40.48       47.05      3.06 o 
   2 -10  10        0.21       -0.94      1.86 o 
   3 -10  10       22.51       23.45      4.27 o 
   4 -10  10        4.39       11.52      2.95 o 
   5 -10  10        3.14        4.27      2.17 o 
   6 -10  10        2.72        5.33      2.44 o 
   7 -10  10        4.65        5.25      2.67 o 
  -6  -9  10       23.19       23.50      5.92 o 
  -5  -9  10        0.27        1.05      2.07 o 
  -4  -9  10        2.10        5.27      2.43 o 
  -3  -9  10        0.17        2.41      2.12 o 
  -2  -9  10        5.29        6.70      2.62 o 
  -1  -9  10       78.09       68.16      3.97 o 
   0  -9  10       85.68       94.65      3.92 o 
   1  -9  10        5.27        7.63      2.16 o 
   2  -9  10        0.10        1.59      2.14 o 
   3  -9  10       22.23       23.32      4.41 o 
   4  -9  10        6.94        4.36      2.91 o 
   5  -9  10        6.35        3.79      2.25 o 
   6  -9  10        6.50       13.07      3.13 o 
   7  -9  10       29.95       32.67      4.86 o 
  -7  -8  10        1.63        1.37      2.35 o 
  -6  -8  10       14.33       13.42      3.32 o 
  -5  -8  10        0.18        3.54      2.32 o 
  -4  -8  10       62.89       66.74      6.18 o 
  -3  -8  10       20.04       20.68      3.74 o 
  -2  -8  10        1.98        3.23      1.70 o 
  -1  -8  10       55.57       55.43      3.60 o 
   0  -8  10       31.98       35.38      2.56 o 
   1  -8  10        5.22        8.45      2.76 o 
   2  -8  10        2.47        6.96      1.75 o 
   3  -8  10       25.29       31.17      3.03 o 
   4  -8  10       11.93       10.36      4.04 o 
   5  -8  10       64.55       71.89     11.57 o 
   6  -8  10       17.78       26.29      4.88 o 
   7  -8  10        3.48        1.24      2.32 o 
  -7  -7  10        8.68       11.98      3.48 o 
  -6  -7  10       21.67       24.67      4.61 o 
  -5  -7  10       49.50       34.55      4.90 o 
  -4  -7  10        9.02       14.03      3.21 o 
  -3  -7  10       41.26       45.28      3.43 o 
  -2  -7  10      117.59      127.24      7.37 o 
  -1  -7  10      176.16      161.36      6.00 o 
   0  -7  10       58.89       57.45      2.94 o 
   1  -7  10       12.67       15.71      2.20 o 
   2  -7  10        2.01        5.24      2.50 o 
   3  -7  10        0.04        0.72      1.34 o 
   4  -7  10       71.90       69.79      4.07 o 
   5  -7  10       33.18       33.93      4.51 o 
   6  -7  10        0.00        1.15      2.22 o 
   7  -7  10        3.53        1.64      2.22 o 
   8  -7  10        4.20        4.27      2.79 o 
  -8  -6  10        0.00        5.60      3.87 o 
  -7  -6  10        1.61        1.45      2.22 o 
  -6  -6  10       15.22       14.04      6.41 o 
  -5  -6  10       20.15       24.29      4.28 o 
  -4  -6  10       12.27       10.57      3.13 o 
  -3  -6  10        6.22        3.39      2.03 o 
  -2  -6  10       20.11       21.06      2.83 o 
  -1  -6  10      310.22      282.33      7.83 o 
   0  -6  10      114.11      119.50      4.49 o 
   1  -6  10      457.73      430.38      9.80 o 
   2  -6  10       12.86       13.30      2.26 o 
   3  -6  10      118.90      148.75      6.19 o 
   4  -6  10        6.51        9.68      3.66 o 
   5  -6  10        1.65        1.89      2.17 o 
   6  -6  10       12.27        7.01      2.84 o 
   7  -6  10        0.16        2.74      2.23 o 
   8  -6  10        4.88        5.08      2.60 o 
  -8  -5  10        3.54        3.47      2.63 o 
  -7  -5  10        1.63        8.75      3.83 o 
  -6  -5  10        1.71        4.66      2.59 o 
  -5  -5  10       12.44       11.62      4.94 o 
  -4  -5  10       23.74       20.69      2.95 o 
  -3  -5  10      247.67      227.78      7.31 o 
  -2  -5  10      201.68      204.03      6.69 o 
  -1  -5  10       38.20       41.85      3.07 o 
   0  -5  10        7.00        7.14      1.49 o 
   1  -5  10      396.06      369.47      8.83 o 
   2  -5  10      530.45      461.33     10.43 o 
   3  -5  10        0.09        1.91      1.50 o 
   4  -5  10        0.83        0.15      1.96 o 
   5  -5  10       10.89       12.57      2.46 o 
   6  -5  10        3.41        0.73      2.02 o 
   7  -5  10       49.57       63.21      6.05 o 
   8  -5  10        3.89        5.03      2.31 o 
  -8  -4  10       25.89       19.52      6.62 o 
  -7  -4  10       12.28       14.35      3.54 o 
  -6  -4  10       38.68       39.86      4.16 o 
  -5  -4  10        2.58        2.07      1.89 o 
  -4  -4  10        3.44        3.29      1.74 o 
  -3  -4  10      517.54      519.87     16.64 o 
  -2  -4  10        0.61        1.27      1.45 o 
  -1  -4  10       64.27       69.24      3.75 o 
   0  -4  10        5.68        5.89      1.41 o 
   1  -4  10      125.04      141.02      5.18 o 
   2  -4  10        4.79        6.06      1.69 o 
   3  -4  10       43.00       45.89      3.40 o 
   4  -4  10      341.61      321.05     13.17 o 
   5  -4  10        0.03       -0.36      1.68 o 
   6  -4  10        6.74       11.52      2.54 o 
   7  -4  10       39.41       40.35     10.06 o 
   8  -4  10       20.39       26.80      4.24 o 
  -8  -3  10        4.34        2.19      2.12 o 
  -7  -3  10        0.01       -1.87      1.87 o 
  -6  -3  10        7.35       10.78      2.45 o 
  -5  -3  10      144.52      147.30      6.69 o 
  -4  -3  10       35.51       38.00      3.48 o 
  -3  -3  10       98.46       90.45     11.57 o 
  -2  -3  10       12.68       10.39      2.93 o 
  -1  -3  10       27.40       26.70      2.71 o 
   0  -3  10       44.39       35.68      2.54 o 
   1  -3  10      133.47      134.01      8.22 o 
   2  -3  10       25.07       30.30      2.87 o 
   3  -3  10      134.72      132.80      6.77 o 
   4  -3  10       17.46       15.71      2.52 o 
   5  -3  10      141.56      125.18      8.36 o 
   6  -3  10       11.65        5.43      2.05 o 
   7  -3  10        4.21        6.28      2.38 o 
   8  -3  10        0.52       -1.06      1.92 o 
  -9  -2  10        6.19        4.88      4.00 o 
  -8  -2  10       28.74       34.20      5.44 o 
  -7  -2  10        1.31        4.53      1.97 o 
  -6  -2  10        3.54        2.24      2.42 o 
  -5  -2  10      114.55      117.99      5.44 o 
  -4  -2  10        2.89        2.56      2.06 o 
  -3  -2  10        0.44       -0.20      1.39 o 
  -2  -2  10      115.25      112.04      4.80 o 
  -1  -2  10       73.57       68.91      3.64 o 
   0  -2  10        6.55        4.27      1.30 o 
   1  -2  10      366.37      359.49      8.62 o 
   2  -2  10      370.38      346.71     10.91 o 
   3  -2  10       51.19       58.97      6.67 o 
   4  -2  10       29.60       34.69      3.35 o 
   5  -2  10       21.75       26.69      3.18 o 
   6  -2  10       20.18       24.50      3.18 o 
   7  -2  10       14.17       12.28      2.58 o 
   8  -2  10        0.18       -0.61      1.30 o 
  -9  -1  10        0.41        1.16      3.28 o 
  -8  -1  10        0.12        0.37      2.05 o 
  -7  -1  10        1.74        5.41      2.03 o 
  -6  -1  10       33.60       32.72      3.63 o 
  -5  -1  10      131.34      129.02      7.15 o 
  -4  -1  10       15.66       16.62      2.62 o 
  -3  -1  10      169.59      158.42      5.81 o 
  -2  -1  10       40.28       46.75      3.13 o 
  -1  -1  10        0.24       -1.47      1.95 o 
   0  -1  10      410.69      369.30      8.35 o 
   1  -1  10      136.09      141.03      5.11 o 
   2  -1  10        0.38        1.73      1.38 o 
   3  -1  10       30.74       33.83      3.45 o 
   4  -1  10        0.15        1.39      1.47 o 
   5  -1  10       15.41       15.54      3.49 o 
   6  -1  10        3.49        3.88      1.78 o 
   7  -1  10       28.25       26.66      3.46 o 
   8  -1  10       17.98       20.77      6.29 o 
  -9   0  10        2.73        0.26      3.20 o 
  -8   0  10       62.86       67.12      4.55 o 
  -7   0  10        7.58        7.98      2.12 o 
  -6   0  10      110.20      100.17      5.17 o 
  -5   0  10       34.86       37.57      3.48 o 
  -4   0  10      246.68      238.55      7.59 o 
  -3   0  10        0.06       -0.05      2.04 o 
  -2   0  10        3.33        2.79      1.48 o 
  -1   0  10        9.87       11.23      2.13 o 
   0   0  10        1.00        1.92      1.26 o 
   1   0  10       46.22       48.07      3.08 o 
   2   0  10       12.73       14.79      2.28 o 
   3   0  10       29.44       29.54      2.99 o 
   4   0  10       11.57       14.29      2.47 o 
   5   0  10        9.52       10.70      3.09 o 
   6   0  10        6.23       10.63      3.87 o 
   7   0  10        4.82        5.70      2.09 o 
   8   0  10        2.00       -2.02      2.07 o 
  -9   1  10        3.04        4.08      3.20 o 
  -8   1  10       14.23       11.74      3.19 o 
  -7   1  10        1.58        5.33      2.13 o 
  -6   1  10        7.51       12.17      2.44 o 
  -5   1  10       53.18       56.06      5.69 o 
  -4   1  10       10.40       15.00      2.49 o 
  -3   1  10      512.67      486.14     10.95 o 
  -2   1  10       17.13       14.27      2.46 o 
  -1   1  10      199.45      189.89      6.30 o 
   0   1  10       84.49       80.59      6.68 o 
   1   1  10        1.09        0.64      2.07 o 
   2   1  10      273.44      252.34      7.76 o 
   3   1  10        0.03       -0.82      1.32 o 
   4   1  10       21.40       21.21      2.86 o 
   5   1  10       26.67       25.90      3.37 o 
   6   1  10       80.84       82.45      4.80 o 
   7   1  10        0.80        0.16      2.13 o 
   8   1  10        3.98        6.58      2.61 o 
  -9   2  10        4.86        5.11      4.02 o 
  -8   2  10        0.75        1.95      2.82 o 
  -7   2  10        1.00        2.93      4.33 o 
  -6   2  10       10.46       12.85      2.39 o 
  -5   2  10       39.24       40.15      3.88 o 
  -4   2  10       16.88       15.84      2.54 o 
  -3   2  10        8.38        9.97      2.11 o 
  -2   2  10       21.05       19.32      2.56 o 
  -1   2  10      100.21      103.33      4.61 o 
   0   2  10        0.51        1.10      1.31 o 
   1   2  10     2006.98     1984.83     28.84 o 
   2   2  10      553.23      556.73     12.14 o 
   3   2  10      373.45      322.83      8.79 o 
   4   2  10        3.62        4.40      1.78 o 
   5   2  10       13.91       17.80      2.71 o 
   6   2  10        6.32        5.41      2.29 o 
   7   2  10        0.56        0.33      1.95 o 
   8   2  10       12.96       21.98      6.35 o 
  -8   3  10        0.27       -1.36      1.99 o 
  -7   3  10       18.42       13.88      3.32 o 
  -6   3  10        1.45       -0.22      1.53 o 
  -5   3  10        0.45        0.08      1.50 o 
  -4   3  10      519.30      487.82     11.45 o 
  -3   3  10      109.50      104.61      5.42 o 
  -2   3  10        0.19       -0.31      1.32 o 
  -1   3  10      311.62      303.70      8.11 o 
   0   3  10      119.23      117.37      4.95 o 
   1   3  10      479.69      436.84     10.15 o 
   2   3  10       56.71       66.51      3.96 o 
   3   3  10       33.19       28.91      3.26 o 
   4   3  10       55.27       57.12      3.88 o 
   5   3  10        0.23       -1.79      1.79 o 
   6   3  10        1.13        4.05      2.39 o 
   7   3  10       15.07       16.14      3.54 o 
  -8   4  10        1.01        2.00      2.41 o 
  -7   4  10        3.11        5.21      2.23 o 
  -6   4  10       14.26       14.63      5.77 o 
  -5   4  10       40.10       41.89      3.77 o 
  -4   4  10      158.48      145.07      8.77 o 
  -3   4  10        0.22        1.66      1.74 o 
  -2   4  10       58.54       63.35      4.03 o 
  -1   4  10     1880.62     1759.72     55.58 o 
   0   4  10       35.63       40.02      3.32 o 
   1   4  10       76.57       65.35      4.24 o 
   2   4  10      102.40       94.17      4.74 o 
   3   4  10        6.81        6.55      2.02 o 
   4   4  10        2.45        3.48      1.81 o 
   5   4  10       35.17       40.68      5.07 o 
   6   4  10       11.47       13.66      3.23 o 
   7   4  10       14.71       15.00      3.65 o 
  -8   5  10       10.29        8.88     10.51 o 
  -7   5  10       16.54       11.35      3.05 o 
  -6   5  10       13.36       11.15      2.79 o 
  -5   5  10       13.96       12.44      3.08 o 
  -4   5  10       11.01       12.72      3.01 o 
  -3   5  10        2.26        1.77      1.64 o 
  -2   5  10       26.17       25.48      3.04 o 
  -1   5  10       59.18       59.56      3.72 o 
   0   5  10       30.42       23.99      2.89 o 
   1   5  10       16.27       17.94      2.96 o 
   2   5  10       33.24       32.43      3.56 o 
   3   5  10       40.17       43.85      5.89 o 
   4   5  10       11.58       10.25      2.99 o 
   5   5  10       39.55       47.40      5.23 o 
   6   5  10       20.90       16.42      3.56 o 
  -7   6  10       10.35       13.19      3.43 o 
  -6   6  10       33.39       29.56      5.33 o 
  -5   6  10        2.70        5.89      2.50 o 
  -4   6  10        1.32        0.71      1.95 o 
  -3   6  10      279.52      272.71      9.07 o 
  -2   6  10        1.42        1.95      2.05 o 
  -1   6  10        7.73       17.33      2.68 o 
   0   6  10        2.01        0.39      1.46 o 
   1   6  10       68.50       67.11      4.13 o 
   2   6  10       34.90       38.11      3.62 o 
   3   6  10       37.19       38.55      5.03 o 
   4   6  10       24.41       28.27      4.39 o 
   5   6  10       16.00       24.58      7.45 o 
   6   6  10        1.03        0.50      4.58 o 
  -7   7  10        0.00        6.14      2.60 o 
  -6   7  10       14.09       13.16      3.34 o 
  -5   7  10        1.53        5.50      2.68 o 
  -4   7  10        5.69        9.49      2.90 o 
  -3   7  10       19.96       10.89      3.09 o 
  -2   7  10        1.57        4.64      2.78 o 
  -1   7  10        3.45        3.08      2.32 o 
   0   7  10       21.48       24.93      3.19 o 
   1   7  10        0.76        1.88      1.79 o 
   2   7  10       24.88       21.95      3.76 o 
   3   7  10       11.64       13.63      3.40 o 
   4   7  10        3.13        5.29      2.55 o 
   5   7  10       25.75       30.16      5.35 o 
  -6   8  10       29.45       37.38      5.19 o 
  -5   8  10       49.05       53.48      5.14 o 
  -4   8  10        7.62        8.08      2.63 o 
  -3   8  10       13.60       24.46      4.12 o 
  -2   8  10       94.57       98.11      6.84 o 
  -1   8  10       27.45       30.23      4.42 o 
   0   8  10       24.48       29.89      3.56 o 
   1   8  10        3.02        8.24      2.62 o 
   2   8  10       41.28       42.51      4.74 o 
   3   8  10       36.97       36.99      4.95 o 
   4   8  10       17.27       14.67      3.77 o 
   5   8  10        0.86       -0.41      7.85 o 
  -6   9  10        3.92        7.96      8.00 o 
  -5   9  10        2.63        6.65      2.73 o 
  -4   9  10       25.48       38.57      5.35 o 
  -3   9  10        0.04        4.11      2.30 o 
  -2   9  10        0.40        5.05      2.56 o 
  -1   9  10        1.34        5.57      3.77 o 
   0   9  10       54.76       53.19      7.48 o 
   1   9  10        0.11        3.44      2.40 o 
   2   9  10       17.30       21.54      4.07 o 
   3   9  10        6.74        6.87      2.57 o 
   4   9  10        3.88        8.43      3.05 o 
  -5  10  10        3.74        4.13      4.13 o 
  -4  10  10        5.99        7.58      2.87 o 
  -3  10  10        0.66        2.69      2.51 o 
  -2  10  10        1.32       -2.76      2.76 o 
   1  10  10       45.76       57.10      5.69 o 
   2  10  10       31.99       32.31      4.70 o 
   3  10  10       13.69       23.64      4.33 o 
  -4  11  10        0.28        1.75      2.44 o 
  -3  11  10        0.39       -0.83      3.46 o 
   1  11  10        1.32        0.46      2.99 o 
   2  11  10        5.70       13.85      4.72 o 
  -1 -14  11        0.43        5.83      4.15 o 
   0 -14  11        2.20        0.00      4.31 o 
   2 -14  11        0.13        0.23      2.79 o 
   3 -14  11        6.86        7.22      4.05 o 
  -3 -13  11        0.01        2.43      2.38 o 
  -2 -13  11        4.32        4.95      4.13 o 
  -1 -13  11        0.06       -1.78      3.48 o 
   0 -13  11        0.63        6.01      4.51 o 
   2 -13  11        1.32       -2.30      2.30 o 
   3 -13  11        7.87       12.46      4.15 o 
   4 -13  11        3.17        8.00      2.84 o 
  -4 -12  11       28.07       29.96      4.97 o 
  -3 -12  11       13.09       10.72      3.10 o 
  -2 -12  11       34.87       38.60      5.19 o 
  -1 -12  11       44.25       42.23      4.75 o 
   0 -12  11        4.19       16.84      5.39 o 
   1 -12  11       13.72       15.35      4.51 o 
   2 -12  11        1.08        4.28      5.77 o 
   3 -12  11        3.82        8.28      2.56 o 
   4 -12  11       23.41       28.23      4.40 o 
   5 -12  11        0.15        2.06      2.37 o 
  -5 -11  11        1.33       -0.85      2.49 o 
  -4 -11  11       13.08       12.45      3.30 o 
  -3 -11  11        0.20        5.98      4.37 o 
  -2 -11  11        5.33        5.16      2.73 o 
  -1 -11  11       12.94       15.56      3.59 o 
   0 -11  11        3.04        8.48      2.97 o 
   1 -11  11       24.59       30.84      4.19 o 
   2 -11  11       20.20       30.22      7.34 o 
   3 -11  11       27.62       36.78      4.70 o 
   4 -11  11        4.20        6.44      2.98 o 
   5 -11  11       51.98       45.24      5.66 o 
   6 -11  11        0.64        1.73      2.34 o 
  -5 -10  11        4.00        1.57      6.45 o 
  -4 -10  11        4.87        5.08      3.12 o 
  -3 -10  11        6.65       10.07      2.92 o 
  -2 -10  11        2.82        3.62      2.64 o 
  -1 -10  11       21.02       22.30      5.69 o 
   0 -10  11        3.13        6.02      2.24 o 
   1 -10  11       36.15       34.94      3.31 o 
   2 -10  11        3.15        7.40      2.52 o 
   3 -10  11       23.32       23.99      3.94 o 
   4 -10  11       14.79       25.16      3.96 o 
   5 -10  11        0.82       -1.43      3.21 o 
   6 -10  11        0.01        0.81      2.10 o 
  -6  -9  11        0.53        3.75      5.57 o 
  -5  -9  11       17.56       15.56      3.63 o 
  -4  -9  11        2.59        3.77      5.21 o 
  -3  -9  11        5.24        4.49      2.60 o 
  -2  -9  11       38.75       37.43      4.89 o 
  -1  -9  11       57.47       56.28      3.84 o 
   0  -9  11       60.24       67.05      5.03 o 
   1  -9  11        1.96        3.53      1.73 o 
   2  -9  11        3.52        4.98      1.84 o 
   3  -9  11       10.33       10.89      2.78 o 
   4  -9  11        0.41        1.08      1.93 o 
   5  -9  11        4.95        1.28      1.90 o 
   6  -9  11        0.05       -0.15      4.18 o 
   7  -9  11        1.17        5.53      2.45 o 
  -6  -8  11        0.25        3.47      2.39 o 
  -5  -8  11       22.73       31.32      5.68 o 
  -4  -8  11        4.57        6.19      2.61 o 
  -3  -8  11       42.69       49.62      4.78 o 
  -2  -8  11        4.99        5.59      2.08 o 
  -1  -8  11       52.39       49.69      3.59 o 
   0  -8  11        2.73        0.94      1.97 o 
   1  -8  11      220.84      193.90      8.49 o 
   2  -8  11       21.59       21.86      2.90 o 
   3  -8  11        6.95        7.72      1.93 o 
   4  -8  11       14.91       19.24      5.03 o 
   5  -8  11        1.17        2.73      2.15 o 
   6  -8  11       13.86       15.57      3.41 o 
   7  -8  11        8.01        5.87      2.37 o 
  -7  -7  11        0.51        0.46      2.28 o 
  -6  -7  11       12.88       13.04      3.50 o 
  -5  -7  11        0.16        0.26      2.30 o 
  -4  -7  11        0.91        2.67      2.33 o 
  -3  -7  11        1.17        1.87      1.62 o 
  -2  -7  11        7.12        9.53      2.43 o 
  -1  -7  11       28.51       29.91      3.29 o 
   0  -7  11      259.63      270.85      9.94 o 
   1  -7  11       57.04       54.66      5.32 o 
   2  -7  11       29.46       28.00      3.27 o 
   3  -7  11        0.98       -0.24      1.78 o 
   4  -7  11        2.43        4.79      1.85 o 
   5  -7  11       68.11       67.02      5.44 o 
   6  -7  11        0.05        2.07      2.20 o 
   7  -7  11       13.74       15.54      3.53 o 
  -7  -6  11        5.16        4.05      2.50 o 
  -6  -6  11        0.43       -0.89      2.15 o 
  -5  -6  11       38.23       38.59      5.17 o 
  -4  -6  11       13.24       19.60      3.61 o 
  -3  -6  11       38.89       35.92      3.72 o 
  -2  -6  11        0.56        0.17      1.64 o 
  -1  -6  11       27.39       22.97      2.92 o 
   0  -6  11      259.06      265.82      9.82 o 
   1  -6  11      187.56      181.31      6.20 o 
   2  -6  11       61.42       48.20      3.41 o 
   3  -6  11       33.60       25.59      3.10 o 
   4  -6  11        2.02        3.87      1.85 o 
   5  -6  11        0.06       -0.45      2.05 o 
   6  -6  11       12.70       12.51      6.01 o 
   7  -6  11       16.42       22.11      3.93 o 
   8  -6  11        0.83        0.57      3.04 o 
  -7  -5  11        0.23        3.08      2.14 o 
  -6  -5  11        5.60        4.86      2.56 o 
  -5  -5  11        6.61        8.35      2.52 o 
  -4  -5  11        2.66        4.07      1.97 o 
  -3  -5  11       77.43       77.24      4.45 o 
  -2  -5  11      437.50      456.55     12.29 o 
  -1  -5  11        5.90       11.09      2.16 o 
   0  -5  11       93.06       96.85     19.35 o 
   1  -5  11       21.39       13.20      2.28 o 
   2  -5  11       93.68       73.55      4.10 o 
   3  -5  11      351.12      322.76      9.02 o 
   4  -5  11       32.88       28.34      3.36 o 
   5  -5  11        0.01        1.09      1.64 o 
   6  -5  11        0.01        1.93      2.13 o 
   7  -5  11        2.97        1.48      2.01 o 
   8  -5  11        2.99       -0.37      2.20 o 
  -8  -4  11        3.60        0.96      2.51 o 
  -7  -4  11        0.32        2.45      2.29 o 
  -6  -4  11        0.69        3.42      1.86 o 
  -5  -4  11        0.75        2.93      2.08 o 
  -4  -4  11        0.01        2.44      1.83 o 
  -3  -4  11      219.53      216.57      7.36 o 
  -2  -4  11      139.15      150.34      9.23 o 
  -1  -4  11        0.90        1.48      1.48 o 
   0  -4  11       68.70       68.40      5.14 o 
   1  -4  11       88.87       70.40      3.82 o 
   2  -4  11       57.17       56.47      5.35 o 
   3  -4  11      116.76      106.72      9.33 o 
   4  -4  11       49.23       58.40      6.40 o 
   5  -4  11       45.46       46.67      3.64 o 
   6  -4  11        0.32        3.50      1.83 o 
   7  -4  11       13.74       21.70      3.93 o 
   8  -4  11        0.03        3.01      2.30 o 
  -8  -3  11        2.49        4.58      3.25 o 
  -7  -3  11        6.17        5.41      2.67 o 
  -6  -3  11       10.87       17.57      5.01 o 
  -5  -3  11       36.85       36.40      3.85 o 
  -4  -3  11      195.34      176.37      6.76 o 
  -3  -3  11       27.61       31.15      3.74 o 
  -2  -3  11       19.26       21.23      2.82 o 
  -1  -3  11       31.92       22.92      2.79 o 
   0  -3  11       13.54       10.37      2.90 o 
   1  -3  11      154.77      145.11      5.45 o 
   2  -3  11        0.39        0.46      1.48 o 
   3  -3  11      112.95       87.81      4.57 o 
   4  -3  11        5.91        5.26      1.88 o 
   5  -3  11       10.71        6.37      1.98 o 
   6  -3  11       11.89       11.45      2.51 o 
   7  -3  11       12.64       11.53      3.38 o 
   8  -3  11        1.08        5.57      2.29 o 
  -8  -2  11       11.81       20.99      4.88 o 
  -7  -2  11        8.85       12.40      2.54 o 
  -6  -2  11       38.50       34.24      3.33 o 
  -5  -2  11       27.25       30.85      3.51 o 
  -4  -2  11       28.13       31.63      3.56 o 
  -3  -2  11        6.92        8.17      1.77 o 
  -2  -2  11       31.11       27.27      3.21 o 
  -1  -2  11      157.28      165.20     11.55 o 
   0  -2  11       87.70       94.55      5.96 o 
   1  -2  11       63.03       58.14      5.56 o 
   2  -2  11       86.20       81.30      4.21 o 
   3  -2  11       78.10       66.56      3.96 o 
   4  -2  11        2.63        3.92      1.79 o 
   5  -2  11        2.17        0.55      1.56 o 
   6  -2  11       10.61       12.31      2.52 o 
   7  -2  11        0.00        3.88      2.82 o 
   8  -2  11        4.79        4.09      2.61 o 
  -8  -1  11        2.09        4.87      2.04 o 
  -7  -1  11       54.01       60.82      4.31 o 
  -6  -1  11       10.52       16.19      2.84 o 
  -5  -1  11       53.29       55.34      7.32 o 
  -4  -1  11      109.16      105.66      7.08 o 
  -3  -1  11      241.29      237.70      7.48 o 
  -2  -1  11       75.08       73.45      7.52 o 
  -1  -1  11       66.90       63.54      4.04 o 
   0  -1  11        5.69        9.60      2.79 o 
   1  -1  11      212.70      175.64      5.94 o 
   2  -1  11       40.39       46.45      3.61 o 
   3  -1  11      166.15      140.91     10.05 o 
   4  -1  11        8.61        7.69      2.05 o 
   5  -1  11       10.58       14.46      3.73 o 
   6  -1  11       24.26       24.85      3.22 o 
   7  -1  11        0.01        1.68      1.80 o 
   8  -1  11        4.46        9.98      2.57 o 
  -8   0  11        0.08        0.15      1.84 o 
  -7   0  11       59.06       66.77      4.53 o 
  -6   0  11       12.55       16.58      3.16 o 
  -5   0  11        9.08       12.74      2.48 o 
  -4   0  11       22.97       21.24      3.92 o 
  -3   0  11       14.87       17.40      2.66 o 
  -2   0  11        0.08        1.55      1.45 o 
  -1   0  11      233.34      215.63      8.99 o 
   0   0  11      588.85      567.01     15.53 o 
   1   0  11       20.83       18.92      2.50 o 
   2   0  11       62.85       57.70      3.65 o 
   3   0  11       42.41       41.87      3.60 o 
   4   0  11        1.72        1.86      1.57 o 
   5   0  11        2.64        7.00      2.11 o 
   6   0  11       17.71       23.97      3.20 o 
   7   0  11       12.24       17.53      2.82 o 
   8   0  11        0.01        7.35      4.44 o 
  -8   1  11        0.96        0.17      2.21 o 
  -7   1  11       13.71       16.10      3.06 o 
  -6   1  11        4.91        7.01      2.01 o 
  -5   1  11        2.98        6.10      2.07 o 
  -4   1  11      254.41      242.29      7.81 o 
  -3   1  11       45.02       43.36      3.31 o 
  -2   1  11      137.09      125.25      6.48 o 
  -1   1  11      167.70      158.07      7.78 o 
   0   1  11       39.61       41.70      4.53 o 
   1   1  11        0.24        0.71      1.35 o 
   2   1  11        0.06        0.02      1.36 o 
   3   1  11        2.64        4.58      1.94 o 
   4   1  11        2.49        2.04      1.95 o 
   5   1  11       31.76       23.18      3.13 o 
   6   1  11        0.38        5.06      1.80 o 
   7   1  11        8.28       11.41      3.14 o 
  -8   2  11        0.05        4.37      2.72 o 
  -7   2  11       31.28       34.04      4.71 o 
  -6   2  11        0.06        1.35      1.64 o 
  -5   2  11        9.01       10.85      2.39 o 
  -4   2  11       24.51       23.60      3.12 o 
  -3   2  11      209.33      184.85      7.16 o 
  -2   2  11       36.14       45.96      3.48 o 
  -1   2  11        0.03        1.02      2.08 o 
   0   2  11       16.56       12.91      3.65 o 
   1   2  11       16.12       20.52      2.63 o 
   2   2  11       17.19       17.30      4.03 o 
   3   2  11       11.79       15.29      2.56 o 
   4   2  11       30.68       26.78      5.07 o 
   5   2  11       23.87       30.58      3.49 o 
   6   2  11        2.80        3.07      2.24 o 
   7   2  11        0.66        1.13      2.15 o 
  -8   3  11        0.65        0.90      2.55 o 
  -7   3  11       28.86       28.77      4.77 o 
  -6   3  11        5.31        7.52      2.83 o 
  -5   3  11        0.43        1.45      1.53 o 
  -4   3  11        7.79       13.23      2.53 o 
  -3   3  11       10.08       10.82      2.75 o 
  -2   3  11       21.62       21.75      4.69 o 
  -1   3  11        0.06        1.06      2.10 o 
   0   3  11      395.42      351.45     12.00 o 
   1   3  11        1.49        3.76      1.65 o 
   2   3  11       17.43       12.21      2.42 o 
   3   3  11       33.59       33.53      3.61 o 
   4   3  11       19.65       16.96      2.75 o 
   5   3  11       21.24       20.50      4.01 o 
   6   3  11        0.07        3.59      2.25 o 
   7   3  11        9.92       10.23      3.05 o 
  -7   4  11       20.81       29.64      4.77 o 
  -6   4  11        0.81        1.57      4.54 o 
  -5   4  11       18.15       22.79      3.81 o 
  -4   4  11        6.58        9.53      2.70 o 
  -3   4  11        9.57       12.63      2.58 o 
  -2   4  11        1.52        1.62      1.62 o 
  -1   4  11       48.11       52.87      4.87 o 
   0   4  11      208.39      198.29      8.89 o 
   1   4  11        8.49       10.61      2.31 o 
   2   4  11      132.27      131.34      5.77 o 
   3   4  11        0.96        4.85      1.88 o 
   4   4  11       11.56       12.93      3.35 o 
   5   4  11        4.99        8.49      2.66 o 
   6   4  11       17.43       17.14     10.12 o 
  -7   5  11        0.10        3.39      2.56 o 
  -6   5  11       21.21       36.30      5.07 o 
  -5   5  11        2.74        2.49      2.29 o 
  -4   5  11       15.52       22.53      3.67 o 
  -3   5  11       43.24       38.07      3.69 o 
  -2   5  11      187.50      176.32      6.69 o 
  -1   5  11      148.42      147.04      7.67 o 
   0   5  11        0.26        1.32      4.57 o 
   1   5  11       25.34       25.58      3.46 o 
   2   5  11       14.81       23.57      3.22 o 
   3   5  11        6.46        4.36      2.58 o 
   4   5  11        2.86        2.08      2.09 o 
   5   5  11        0.36       -1.36      2.00 o 
   6   5  11        4.74        3.61      2.57 o 
  -7   6  11        4.13        4.86      3.34 o 
  -6   6  11        2.12        0.60      2.21 o 
  -5   6  11        0.02        3.19      2.26 o 
  -4   6  11       12.29       16.45      8.81 o 
  -3   6  11      125.26      107.05      5.48 o 
  -2   6  11       27.71       20.58      3.12 o 
  -1   6  11        3.32        5.68      2.60 o 
   0   6  11       68.09       74.70      5.76 o 
   1   6  11       12.33       12.28      3.42 o 
   2   6  11       10.27       10.60      3.10 o 
   3   6  11       18.91       20.49      3.84 o 
   4   6  11       14.38       17.54      3.58 o 
   5   6  11        1.22        0.09      5.00 o 
  -6   7  11        3.88        8.76      2.96 o 
  -5   7  11        6.90        8.41      2.84 o 
  -4   7  11        0.93        1.03      2.68 o 
  -3   7  11        4.98        9.96      5.86 o 
  -2   7  11       44.02       38.15      5.48 o 
  -1   7  11       26.11       33.68      4.81 o 
   0   7  11        4.09        5.40      2.70 o 
   1   7  11        5.88       10.77      2.97 o 
   2   7  11        1.25        3.01      2.24 o 
   3   7  11        0.09        2.51      2.04 o 
   4   7  11        5.15        2.28      2.14 o 
   5   7  11        3.97        8.25      4.80 o 
  -6   8  11        8.16       19.45      5.73 o 
  -5   8  11       28.17       23.49      4.14 o 
  -4   8  11        0.05        0.38      2.55 o 
  -3   8  11       15.94       18.16      4.51 o 
  -2   8  11        3.07       12.67      4.39 o 
  -1   8  11        0.08        1.86      2.41 o 
   0   8  11        0.08        2.91      3.64 o 
   1   8  11       16.08       10.16      4.72 o 
   2   8  11        0.30        2.53      2.37 o 
   3   8  11        0.84        2.07      2.37 o 
   4   8  11        1.99        8.32      3.15 o 
  -5   9  11        2.00        1.16      2.39 o 
  -4   9  11        0.56        3.18      2.43 o 
  -3   9  11        1.31        1.77      3.08 o 
  -2   9  11       44.74       50.51      7.04 o 
   0   9  11        1.04        9.98      3.97 o 
   1   9  11        2.05        1.93      3.51 o 
   2   9  11        0.04        5.57      2.45 o 
   3   9  11        3.27        0.86      2.59 o 
  -4  10  11        0.11        2.88      2.57 o 
  -3  10  11        0.43       -1.76      2.14 o 
   2  10  11        9.34        7.35      3.62 o 
   3 -13  12        0.58        4.08      3.33 o 
  -3 -12  12       20.61       19.48      4.05 o 
  -2 -12  12        1.89        5.93      4.63 o 
  -1 -12  12        0.90        2.22      2.60 o 
   2 -12  12        0.53        0.77      2.91 o 
   3 -12  12        3.87        5.06      2.64 o 
   4 -12  12        1.10        2.20      3.52 o 
  -4 -11  12        0.06        1.55      2.93 o 
  -3 -11  12       15.09       23.13      4.43 o 
  -2 -11  12        1.31        5.37      2.57 o 
  -1 -11  12       10.41        8.31      2.94 o 
   0 -11  12        3.88        7.40      3.46 o 
   1 -11  12        1.23        5.98      3.17 o 
   2 -11  12        1.45        0.98      1.97 o 
   3 -11  12        2.98       10.29      2.94 o 
   4 -11  12        0.93        2.73      5.40 o 
   5 -11  12        0.06        2.55      2.01 o 
  -5 -10  12        8.41       11.48      4.88 o 
  -4 -10  12        4.33        4.67      2.63 o 
  -3 -10  12       62.04       59.67      5.50 o 
  -2 -10  12       29.31       39.90      6.23 o 
  -1 -10  12       41.05       42.52      5.55 o 
   0 -10  12       15.70       13.79      3.04 o 
   1 -10  12        2.61        3.82      3.06 o 
   2 -10  12        2.14        0.24      2.39 o 
   3 -10  12        3.27        6.53      2.61 o 
   4 -10  12        0.06       -0.25      1.99 o 
   5 -10  12        4.65        1.61      2.04 o 
   6 -10  12        0.07       -0.36      3.02 o 
  -5  -9  12        1.08        7.16      3.17 o 
  -4  -9  12        3.00        6.90      2.81 o 
  -3  -9  12       15.86       20.38      6.75 o 
  -2  -9  12       24.31       28.13     11.90 o 
  -1  -9  12        1.53        2.51      2.32 o 
   0  -9  12        0.31        1.76      2.01 o 
   1  -9  12        1.55        1.80      2.99 o 
   2  -9  12       23.93       25.19      3.10 o 
   3  -9  12       31.55       52.60     13.36 o 
   4  -9  12        5.28        3.50      2.86 o 
   5  -9  12       24.60       30.27     11.22 o 
   6  -9  12       21.47       30.77      4.74 o 
  -6  -8  12        0.55        4.23      2.79 o 
  -5  -8  12       50.96       50.79      5.61 o 
  -4  -8  12        7.36        7.46      7.91 o 
  -3  -8  12        8.53        7.04      2.88 o 
  -2  -8  12        4.93        2.31      1.99 o 
  -1  -8  12        0.14       -1.23      1.73 o 
   0  -8  12        5.98        3.48      2.17 o 
   1  -8  12       10.99       12.24      2.89 o 
   2  -8  12        2.21        6.05      1.95 o 
   3  -8  12        7.35        7.44      2.09 o 
   4  -8  12        4.04        2.66      2.12 o 
   5  -8  12        0.70        0.41      2.00 o 
   6  -8  12        1.48        0.57      2.46 o 
  -6  -7  12       12.83       13.21      3.68 o 
  -5  -7  12        8.19       13.38      5.91 o 
  -4  -7  12        6.49        6.38      3.99 o 
  -3  -7  12        0.83       -0.61      1.60 o 
  -2  -7  12        0.65        2.79      1.58 o 
  -1  -7  12        5.67        8.68      2.99 o 
   0  -7  12       21.53       23.70      3.73 o 
   1  -7  12      162.82      177.24      8.28 o 
   2  -7  12       51.49       41.95      3.98 o 
   3  -7  12       16.36       16.22      3.48 o 
   4  -7  12        7.21       18.61      4.49 o 
   5  -7  12        0.26        6.21      2.27 o 
   6  -7  12        4.91        6.33      3.77 o 
   7  -7  12        5.24        1.42      7.24 o 
  -7  -6  12        0.36       -2.48      3.07 o 
  -6  -6  12        0.00        1.36      2.22 o 
  -5  -6  12        7.62       10.29      2.97 o 
  -4  -6  12        0.05       -0.69      2.40 o 
  -3  -6  12        0.16       -0.13      1.95 o 
  -2  -6  12        0.00       -1.53      1.53 o 
  -1  -6  12       16.90       21.75      3.66 o 
   0  -6  12        8.15        4.97      3.83 o 
   1  -6  12       88.47       84.77      8.18 o 
   2  -6  12        2.65        5.71      1.86 o 
   3  -6  12        3.01        6.18      2.03 o 
   4  -6  12        9.27        7.59      2.10 o 
   5  -6  12        9.16       13.56      3.22 o 
   6  -6  12        0.24        0.96      2.07 o 
   7  -6  12        3.86        2.37      2.36 o 
  -7  -5  12        2.25        2.02      2.54 o 
  -6  -5  12        0.53        2.24      2.18 o 
  -5  -5  12       25.18       23.63      3.77 o 
  -4  -5  12        6.09        4.25      1.99 o 
  -3  -5  12       26.06       21.83      3.09 o 
  -2  -5  12        0.20        2.96      1.77 o 
  -1  -5  12       66.59       68.83      5.29 o 
   0  -5  12        4.86        5.10      2.33 o 
   1  -5  12      113.40      128.51      7.11 o 
   2  -5  12        0.73        1.67      2.77 o 
   3  -5  12        5.00        4.82      1.85 o 
   4  -5  12        1.48        2.36      1.73 o 
   5  -5  12       10.31       10.20      3.14 o 
   6  -5  12        9.66       10.41      2.74 o 
   7  -5  12        0.29        5.19      4.22 o 
  -7  -4  12       14.08       17.06      7.75 o 
  -6  -4  12        6.51        6.48      3.52 o 
  -5  -4  12       44.64       44.70      4.15 o 
  -4  -4  12       31.31       36.96      5.92 o 
  -3  -4  12       12.75       16.65      2.81 o 
  -2  -4  12       17.22       19.97      2.87 o 
  -1  -4  12        0.80        0.10      1.74 o 
   0  -4  12       17.81       16.65      4.69 o 
   1  -4  12        2.14        5.87      2.45 o 
   2  -4  12      167.67      177.09      9.43 o 
   3  -4  12        2.86        6.29      1.98 o 
   4  -4  12       22.28       25.06      6.69 o 
   5  -4  12        0.03        3.61      1.79 o 
   6  -4  12        6.46        8.11      2.61 o 
   7  -4  12       38.16       50.13      4.99 o 
  -7  -3  12       15.36       20.15     10.54 o 
  -6  -3  12        1.49        2.22      1.79 o 
  -5  -3  12      143.99      130.91      8.34 o 
  -4  -3  12      123.85      123.64      7.93 o 
  -3  -3  12        4.94        6.65      2.10 o 
  -2  -3  12       57.02       51.92      3.74 o 
  -1  -3  12      130.77      144.01      7.95 o 
   0  -3  12        5.82        5.32      2.55 o 
   1  -3  12        0.03        0.34      2.05 o 
   2  -3  12       79.17       76.22      4.36 o 
   3  -3  12       26.61       26.87      3.19 o 
   4  -3  12        0.09       -0.36      1.57 o 
   5  -3  12        1.82        1.43      3.17 o 
   6  -3  12       23.00       21.06      3.11 o 
   7  -3  12        8.02        9.48      2.44 o 
  -8  -2  12        0.24        5.00      3.51 o 
  -7  -2  12      103.48      103.84      5.72 o 
  -6  -2  12       11.42       14.51      2.78 o 
  -5  -2  12       54.12       47.68      4.31 o 
  -4  -2  12       16.37       18.92      2.93 o 
  -3  -2  12       83.17       79.29      4.60 o 
  -2  -2  12      117.98      127.75      9.29 o 
  -1  -2  12       34.39       34.62      4.76 o 
   0  -2  12       52.46       45.69      4.80 o 
   1  -2  12        0.00       -1.59      1.75 o 
   2  -2  12        5.87        6.89      1.95 o 
   3  -2  12       40.81       46.80      6.90 o 
   4  -2  12       95.93       93.60      5.11 o 
   5  -2  12       13.39       16.20      2.70 o 
   6  -2  12        3.37        7.41      1.74 o 
   7  -2  12        0.56        2.09      1.93 o 
  -8  -1  12        4.62        5.91      2.69 o 
  -7  -1  12        8.79       13.11      3.36 o 
  -6  -1  12       67.23       66.71      4.48 o 
  -5  -1  12        3.32        0.20      2.14 o 
  -4  -1  12        0.43        1.00      1.70 o 
  -3  -1  12       36.33       42.09      4.06 o 
  -2  -1  12       19.02       21.59      2.91 o 
  -1  -1  12      357.10      321.67     11.64 o 
   0  -1  12       43.53       53.87      5.30 o 
   1  -1  12       27.97       36.43      4.81 o 
   2  -1  12        0.09       -0.52      1.44 o 
   3  -1  12        3.73        3.16      2.23 o 
   4  -1  12       15.00       18.17      3.97 o 
   5  -1  12       12.49       12.67      2.40 o 
   6  -1  12        0.62        1.14      1.72 o 
   7  -1  12        2.00        4.85      2.89 o 
  -8   0  12       11.81       19.13      3.77 o 
  -7   0  12        0.24        0.99      1.87 o 
  -6   0  12       14.41       17.10      2.80 o 
  -5   0  12       86.82       89.80      5.03 o 
  -4   0  12        6.67        7.17      2.19 o 
  -3   0  12       69.01       62.65      6.95 o 
  -2   0  12       15.58       15.00      3.37 o 
  -1   0  12       80.59       73.35     12.41 o 
   0   0  12       36.58       41.35      4.64 o 
   1   0  12       49.12       43.86      4.73 o 
   2   0  12       18.04       25.54      3.11 o 
   3   0  12       30.77       27.93      3.33 o 
   4   0  12       21.49       25.64      3.23 o 
   5   0  12        5.09        6.27      2.16 o 
   6   0  12        0.32        2.07      1.78 o 
   7   0  12        0.01        0.62      1.82 o 
  -8   1  12        0.12       -1.34      3.10 o 
  -7   1  12        2.03        2.29      1.92 o 
  -6   1  12       67.84       70.36      4.63 o 
  -5   1  12       23.68       24.04      3.27 o 
  -4   1  12        0.72        2.04      2.02 o 
  -3   1  12       67.04       63.66      5.72 o 
  -2   1  12      191.74      186.66     13.34 o 
  -1   1  12      202.67      204.25     11.92 o 
   0   1  12        5.89        5.13      5.35 o 
   1   1  12       26.95       32.27      4.59 o 
   2   1  12        6.94        9.24      2.12 o 
   3   1  12        0.01        1.70      1.60 o 
   4   1  12        0.09        1.11      1.73 o 
   5   1  12        0.10        2.25      1.72 o 
   6   1  12       15.76       15.64      2.74 o 
   7   1  12        0.44        5.16      2.61 o 
  -7   2  12        0.98        1.07      5.75 o 
  -6   2  12        0.00        0.26      1.75 o 
  -5   2  12        1.32        1.89      2.77 o 
  -4   2  12       45.11       52.95      4.68 o 
  -3   2  12      198.15      178.96      6.76 o 
  -2   2  12       34.54       33.28     13.04 o 
  -1   2  12        0.08       -1.97      1.97 o 
   0   2  12        3.24        6.04      2.71 o 
   1   2  12       66.28       56.52      5.00 o 
   2   2  12       59.94       55.21      3.79 o 
   3   2  12       41.04       40.93      3.81 o 
   4   2  12        4.14        8.57      2.28 o 
   5   2  12        2.48        2.59      1.83 o 
   6   2  12       23.16       16.76      3.60 o 
  -7   3  12        4.47        9.39      5.73 o 
  -6   3  12        6.56        7.78      6.37 o 
  -5   3  12       10.36       16.86      3.34 o 
  -4   3  12       88.16       85.70      4.88 o 
  -3   3  12        7.40        9.32      2.38 o 
  -2   3  12        0.05        0.39      1.96 o 
  -1   3  12      120.39      131.28      7.52 o 
   0   3  12        0.04       -1.06      1.87 o 
   1   3  12       32.16       34.11      4.78 o 
   2   3  12        1.79        2.76      1.97 o 
   3   3  12      183.92      168.21      6.87 o 
   4   3  12        3.51        3.85      1.98 o 
   5   3  12       22.92       28.38      4.41 o 
   6   3  12        0.37        1.88      2.26 o 
  -7   4  12       19.70       21.70      4.32 o 
  -6   4  12       20.23       21.42      4.37 o 
  -5   4  12       11.75       17.17      3.55 o 
  -4   4  12        0.32        1.93      1.65 o 
  -3   4  12        5.41        9.59      3.41 o 
  -2   4  12        8.42        7.33      3.77 o 
  -1   4  12       53.01       56.05      5.24 o 
   0   4  12       12.74       16.05      3.56 o 
   1   4  12        7.95       10.60      4.20 o 
   2   4  12      128.08      142.62      6.24 o 
   3   4  12       21.13       25.35      3.33 o 
   4   4  12       32.93       43.55      5.38 o 
   5   4  12        9.27       10.92      4.35 o 
   6   4  12        1.79       10.37      3.95 o 
  -7   5  12        0.65        0.83      3.82 o 
  -6   5  12        0.01       -0.20      2.26 o 
  -5   5  12        7.31       11.80      3.08 o 
  -4   5  12        0.97       -0.27      4.41 o 
  -3   5  12       84.15       93.94      5.12 o 
  -2   5  12        5.61       10.50      3.86 o 
  -1   5  12      143.13      144.56      8.08 o 
   0   5  12        4.24        5.30      2.72 o 
   1   5  12       23.70       22.99      4.08 o 
   2   5  12        1.07        2.18      1.82 o 
   3   5  12        1.22        0.18      2.01 o 
   4   5  12       18.79       27.82      4.29 o 
   5   5  12        0.00       -1.37      2.26 o 
  -6   6  12        1.77        1.19      2.49 o 
  -5   6  12        2.17       12.72      4.14 o 
  -4   6  12       28.13       29.36      5.31 o 
  -3   6  12       79.49       84.48      8.93 o 
  -2   6  12        3.28        8.82      3.10 o 
  -1   6  12        9.08       11.34      3.26 o 
   0   6  12        4.92        9.61      3.16 o 
   1   6  12        3.19        6.31      2.67 o 
   2   6  12        4.20        8.59      4.33 o 
   3   6  12       95.17      103.12      6.95 o 
   4   6  12        2.39        7.07      2.92 o 
   5   6  12       10.82       11.27      4.36 o 
  -5   7  12       32.71       36.68      5.18 o 
  -4   7  12       29.95       30.75      7.79 o 
  -3   7  12       69.37       76.79      8.59 o 
  -2   7  12        0.61        3.25      3.25 o 
  -1   7  12       20.91       17.09      3.79 o 
   0   7  12       11.61       17.70      3.88 o 
   1   7  12        1.19        3.28      3.51 o 
   2   7  12        5.27       10.86      4.90 o 
   3   7  12        2.99        3.47      2.61 o 
   4   7  12        6.91        5.31      3.07 o 
  -5   8  12        3.73        7.51      4.49 o 
  -4   8  12       20.77       23.05      4.00 o 
  -3   8  12        0.01        1.16      3.30 o 
  -2   8  12        1.46        4.41      3.69 o 
  -1   8  12       14.70       34.18      6.81 o 
   0   8  12       50.77       74.03      8.56 o 
   1   8  12       22.49       30.65      6.68 o 
   2   8  12        4.80        3.64      4.05 o 
   3   8  12        7.46       11.93      3.32 o 
  -3   9  12        0.01        4.93      3.51 o 
  -2   9  12        0.01       -0.34      3.15 o 
   1   9  12        8.28       16.25      5.03 o 
  -2 -12  13        0.01        1.73      3.07 o 
  -1 -12  13       11.64       13.26      4.77 o 
   2 -12  13        4.19        1.55      3.35 o 
   3 -12  13       10.69       10.65      4.64 o 
  -3 -11  13       15.34       17.82      3.87 o 
  -2 -11  13        0.17        0.26      3.25 o 
  -1 -11  13        0.04       -1.44      2.94 o 
   0 -11  13        3.73        4.64      3.20 o 
   1 -11  13        0.17       -0.75      2.73 o 
   2 -11  13        0.00        0.28      3.07 o 
   3 -11  13        3.10       10.14      4.13 o 
   4 -11  13        3.01       10.66      2.89 o 
  -4 -10  13        8.84       11.87      3.28 o 
  -3 -10  13        1.42        6.47      2.64 o 
  -2 -10  13       30.80       33.82      6.71 o 
  -1 -10  13       16.98       28.66      6.17 o 
   0 -10  13        2.91        6.73      2.46 o 
   1 -10  13        3.74       11.07      3.07 o 
   2 -10  13        3.64        8.20      3.33 o 
   3 -10  13        4.47        9.14      2.69 o 
   4 -10  13        5.78        5.22      3.66 o 
   5 -10  13        0.80        1.01      3.43 o 
  -5  -9  13        0.71        1.14      4.00 o 
  -4  -9  13        4.54        7.37      3.09 o 
  -3  -9  13        1.09        0.62      2.14 o 
  -2  -9  13        0.85        3.28      3.12 o 
  -1  -9  13       13.90       12.09      3.16 o 
   0  -9  13        2.08        2.79      4.46 o 
   1  -9  13       15.94       25.31      6.06 o 
   2  -9  13        0.78        5.60      2.33 o 
   3  -9  13        1.10        0.41      1.94 o 
   4  -9  13        0.75        3.94      2.38 o 
   5  -9  13       19.84       30.23      4.44 o 
  -5  -8  13        0.00        0.04      2.24 o 
  -4  -8  13       15.91       25.50      4.36 o 
  -3  -8  13       31.54       32.58      7.92 o 
  -2  -8  13       62.47       69.81      5.46 o 
  -1  -8  13       23.38       18.82      5.66 o 
   0  -8  13        0.05       -0.56      1.67 o 
   1  -8  13       18.10       20.43      3.87 o 
   2  -8  13       25.77       20.24      3.76 o 
   3  -8  13        2.52       -0.54      1.77 o 
   4  -8  13        0.03        5.83      2.26 o 
   5  -8  13        3.18        4.77      2.38 o 
   6  -8  13        0.06       -1.88      3.02 o 
  -6  -7  13        1.60        5.44      4.20 o 
  -5  -7  13        6.69       14.15      3.71 o 
  -4  -7  13        2.93        4.97      2.89 o 
  -3  -7  13       18.68       22.10      3.33 o 
  -2  -7  13        7.14       10.46      2.87 o 
  -1  -7  13        6.28        5.99      2.22 o 
   0  -7  13       20.51       25.00      4.07 o 
   1  -7  13       92.17       68.01      5.33 o 
   2  -7  13       14.71       14.61      3.23 o 
   3  -7  13       11.22       12.32      3.16 o 
   4  -7  13       11.41       19.54      3.67 o 
   5  -7  13        0.89        0.00      2.06 o 
   6  -7  13        1.41       -0.72      2.11 o 
  -6  -6  13        0.93        2.31      2.38 o 
  -5  -6  13       18.89       21.43      4.07 o 
  -4  -6  13       52.94       63.97      5.49 o 
  -3  -6  13        5.87        3.78      1.78 o 
  -2  -6  13       31.30       27.15      4.19 o 
  -1  -6  13        9.51        3.79      2.25 o 
   0  -6  13       23.70       17.93      5.53 o 
   1  -6  13        0.31        0.61      1.99 o 
   2  -6  13       51.32       51.73      4.74 o 
   3  -6  13       14.07       16.05      4.65 o 
   4  -6  13        1.20        0.60      2.22 o 
   5  -6  13        0.13        1.38      2.13 o 
   6  -6  13        0.40        3.40      2.29 o 
  -6  -5  13        3.62        5.50      2.83 o 
  -5  -5  13        2.66        6.80      2.12 o 
  -4  -5  13        1.81        1.80      1.80 o 
  -3  -5  13       51.59       49.05      3.89 o 
  -2  -5  13        3.45        8.72      2.81 o 
  -1  -5  13       64.75       68.30      5.43 o 
   0  -5  13       53.50       43.56      4.75 o 
   1  -5  13       28.17       36.26      4.86 o 
   2  -5  13        0.83        4.67      4.11 o 
   3  -5  13        1.60       -0.19      1.54 o 
   4  -5  13       67.09       71.99      4.60 o 
   5  -5  13        1.02        4.41      3.43 o 
   6  -5  13        4.34        3.91      4.40 o 
  -7  -4  13        5.24        4.31      3.95 o 
  -6  -4  13        3.93        5.81      3.11 o 
  -5  -4  13        6.13        5.05      2.07 o 
  -4  -4  13       14.35       20.40      3.21 o 
  -3  -4  13        4.82        9.31      2.40 o 
  -2  -4  13        2.66        4.11      2.31 o 
  -1  -4  13       10.42       13.90      3.17 o 
   0  -4  13       10.79       11.20      3.09 o 
   1  -4  13       61.97       50.17      4.80 o 
   2  -4  13        9.02        8.89      2.76 o 
   3  -4  13       11.19       10.01      2.33 o 
   4  -4  13        9.15        8.36      2.16 o 
   5  -4  13       14.26       19.37      3.25 o 
   6  -4  13        5.63        5.72      3.41 o 
   7  -4  13        0.81       -0.54      3.53 o 
  -7  -3  13        0.35        3.18      2.35 o 
  -6  -3  13        4.99        6.61      2.35 o 
  -5  -3  13        0.53        2.52      1.80 o 
  -4  -3  13        3.24        4.21      1.90 o 
  -3  -3  13        1.80        3.95      2.00 o 
  -2  -3  13       57.33       43.14      5.31 o 
  -1  -3  13        0.34        3.11      2.44 o 
   0  -3  13        1.65        3.97      3.06 o 
   1  -3  13      169.40      139.99      7.80 o 
   2  -3  13        8.41       12.78      3.20 o 
   3  -3  13        5.38        3.89      1.90 o 
   4  -3  13        2.62        5.35      1.98 o 
   5  -3  13        6.62       18.20      4.09 o 
   6  -3  13        1.88        5.90      2.40 o 
   7  -3  13        0.11       -1.60      2.01 o 
  -7  -2  13        2.60        2.31      2.33 o 
  -6  -2  13      104.02      108.60      5.76 o 
  -5  -2  13       13.12       13.64      2.72 o 
  -4  -2  13        6.42        7.80      2.33 o 
  -3  -2  13        2.50        4.58      1.97 o 
  -2  -2  13        3.19        2.51      3.50 o 
  -1  -2  13        0.01        2.05      2.13 o 
   0  -2  13       11.44        9.58      2.85 o 
   1  -2  13       14.82       22.16      5.17 o 
   2  -2  13        2.85        0.98      2.03 o 
   3  -2  13        3.42        4.84      2.25 o 
   4  -2  13        5.51        4.90      2.27 o 
   5  -2  13        1.01        3.37      1.78 o 
   6  -2  13        0.00       -0.73      1.41 o 
  -7  -1  13        0.76        2.00      1.65 o 
  -6  -1  13        0.17        3.39      2.16 o 
  -5  -1  13        0.12        0.56      1.75 o 
  -4  -1  13       39.77       31.64      5.29 o 
  -3  -1  13       23.44       24.01      4.98 o 
  -2  -1  13       17.96       21.14      3.93 o 
  -1  -1  13        2.27        9.06      2.86 o 
   0  -1  13       79.44       81.57     12.91 o 
   1  -1  13        0.01        1.15      2.86 o 
   2  -1  13        0.01        1.36      2.99 o 
   3  -1  13        0.26        0.02      1.58 o 
   4  -1  13       22.69       22.09      3.15 o 
   5  -1  13        0.02        2.92      1.70 o 
   6  -1  13       29.90       35.05      4.07 o 
  -7   0  13        0.07        3.47      2.13 o 
  -6   0  13        0.01        1.45      2.39 o 
  -5   0  13       18.68       29.37      3.97 o 
  -4   0  13       20.32       21.65      3.09 o 
  -3   0  13       10.18        6.51      2.71 o 
  -2   0  13       51.09       46.17      5.54 o 
  -1   0  13        0.15        2.12      2.30 o 
   0   0  13       77.68       75.38      8.91 o 
   1   0  13        8.23        7.38      2.94 o 
   2   0  13        1.93        2.68      2.46 o 
   3   0  13       89.02       77.79      5.31 o 
   4   0  13        5.69        4.89      1.98 o 
   5   0  13        0.47       -0.42      1.61 o 
   6   0  13        0.13        1.12      1.90 o 
  -7   1  13        2.71        3.90      2.60 o 
  -6   1  13        2.21        1.93      1.85 o 
  -5   1  13        3.94        3.83      2.13 o 
  -4   1  13       72.80       74.17     10.14 o 
  -3   1  13      246.21      227.19     10.17 o 
  -2   1  13        0.75        0.81      2.25 o 
  -1   1  13        0.01        0.75      2.15 o 
   0   1  13       59.39       57.05      7.30 o 
   1   1  13       36.21       41.40      5.39 o 
   2   1  13       88.75       85.81      6.29 o 
   3   1  13        0.66        3.10      1.86 o 
   4   1  13       11.28        8.42      2.28 o 
   5   1  13        0.48        3.45      2.24 o 
   6   1  13       22.78       31.51      3.75 o 
  -7   2  13        5.77        9.18      4.31 o 
  -6   2  13       11.87        8.34      2.69 o 
  -5   2  13        7.15        6.68      2.12 o 
  -4   2  13       34.98       35.50      3.89 o 
  -3   2  13       14.71       12.70      3.78 o 
  -2   2  13       20.23       21.65     10.10 o 
  -1   2  13       21.39       19.91      3.97 o 
   0   2  13        2.36        0.06      2.22 o 
   1   2  13        3.32        5.73      2.83 o 
   2   2  13        2.05        1.14      2.24 o 
   3   2  13       30.22       33.78      4.99 o 
   4   2  13        3.93        7.32      5.12 o 
   5   2  13        0.98       -0.03      1.66 o 
   6   2  13        7.55       14.01      4.77 o 
  -6   3  13        0.02        0.43      2.30 o 
  -5   3  13        5.88       10.43      2.41 o 
  -4   3  13        0.82        0.83      2.04 o 
  -3   3  13        0.67        4.28      2.42 o 
  -2   3  13       20.77       25.54      4.47 o 
  -1   3  13       38.77       35.62     10.16 o 
   0   3  13        1.95        3.35      2.46 o 
   1   3  13        2.56        6.74      2.79 o 
   2   3  13       17.77       18.36      3.90 o 
   3   3  13       35.96       32.59      3.80 o 
   4   3  13        6.72        6.45      2.11 o 
   5   3  13        0.01        4.65      2.39 o 
  -6   4  13        2.47        2.36      3.56 o 
  -5   4  13        0.30        1.84      2.77 o 
  -4   4  13       25.29       20.55      3.06 o 
  -3   4  13        2.61        2.29      2.95 o 
  -2   4  13        6.79       10.24      3.13 o 
  -1   4  13        0.05        1.52      2.34 o 
   0   4  13        6.68        7.23      3.22 o 
   1   4  13        0.28        3.28      2.54 o 
   2   4  13       23.87       25.59      4.66 o 
   3   4  13       33.04       32.41      3.77 o 
   4   4  13        4.04        9.80      3.05 o 
   5   4  13       13.13       18.08      5.16 o 
  -6   5  13        4.20        9.75      4.36 o 
  -5   5  13        4.00        6.31      2.71 o 
  -4   5  13        7.41       13.37      3.25 o 
  -3   5  13       75.04       73.27      5.95 o 
  -2   5  13       44.95       54.33      5.29 o 
  -1   5  13       26.94       29.85      7.56 o 
   0   5  13        2.97        9.60      2.99 o 
   1   5  13        7.19        8.72      2.98 o 
   2   5  13        2.49        3.86      2.58 o 
   3   5  13        5.55        4.72      3.74 o 
   4   5  13        9.85        4.10      2.64 o 
  -5   6  13        6.06        4.70      2.52 o 
  -4   6  13       26.35       30.21      6.73 o 
  -3   6  13       19.07       18.99      5.91 o 
  -2   6  13       31.34       33.72      5.06 o 
  -1   6  13       32.52       45.35      5.16 o 
   0   6  13        0.04       -1.02      2.24 o 
   1   6  13        0.10        2.97      2.36 o 
   2   6  13        9.71       17.82      5.29 o 
   3   6  13        0.02        2.76      3.43 o 
  -4   7  13        1.37        2.97      3.33 o 
  -3   7  13        0.24        2.45      3.61 o 
  -2   7  13        0.02       -2.61      2.61 o 
  -1   7  13        0.01        2.87      2.67 o 
   0   7  13        0.01        0.65      2.42 o 
   1   7  13       10.96       13.16      4.82 o 
   2   7  13       23.98       29.97      6.91 o 
  -3   8  13       12.16       29.54      7.04 o 
  -2   8  13        3.37        3.92      3.35 o 
  -1   8  13        1.12        2.24      3.41 o 
   0   8  13        1.80        6.84      3.95 o 
   1   8  13       10.11       18.99      5.96 o 
  -1 -11  14        5.77        5.68      4.05 o 
   1 -11  14       14.18       19.99      5.29 o 
   2 -11  14        0.01       -0.15      3.20 o 
  -3 -10  14        1.31        6.37      4.02 o 
  -2 -10  14        0.20        0.46      2.91 o 
  -1 -10  14        0.01        3.04      3.56 o 
   0 -10  14        1.67        0.59      2.12 o 
   1 -10  14        2.53        4.31      2.47 o 
   2 -10  14        9.03       10.96      4.20 o 
   3 -10  14        2.18        6.91      3.87 o 
  -4  -9  14        0.14       11.27      4.62 o 
  -3  -9  14        2.64        7.79      3.97 o 
  -2  -9  14        0.76        3.46      3.46 o 
  -1  -9  14       12.30       18.17      4.08 o 
   0  -9  14        6.55        8.62      2.73 o 
   1  -9  14        2.24       -0.39      2.02 o 
   2  -9  14        5.24        7.87      3.47 o 
   3  -9  14        3.68        1.70      3.20 o 
   4  -9  14       19.92       21.13      5.91 o 
  -4  -8  14        3.95        4.22      2.82 o 
  -3  -8  14        0.29       -0.34      2.86 o 
  -2  -8  14        1.32        3.47      3.78 o 
  -1  -8  14       34.86       40.74      5.83 o 
   0  -8  14        1.60        1.67      2.84 o 
   1  -8  14      104.39      105.24      6.89 o 
   2  -8  14       21.97       22.44      4.85 o 
   3  -8  14        0.30        0.54      2.97 o 
   4  -8  14        6.41        7.15      4.10 o 
   5  -8  14        9.02       12.64      3.92 o 
  -5  -7  14        1.86        1.06      3.61 o 
  -4  -7  14        0.39        4.78      2.43 o 
  -3  -7  14       40.98       40.62      5.33 o 
  -2  -7  14       35.49       45.58      4.97 o 
  -1  -7  14        0.07        2.46      1.96 o 
   0  -7  14        1.08        3.77      2.30 o 
   1  -7  14       22.81       17.44      3.55 o 
   2  -7  14       12.76       12.03      3.06 o 
   3  -7  14        1.73        0.82      1.77 o 
   4  -7  14        1.42        4.83      2.49 o 
   5  -7  14        0.74       -0.78      2.02 o 
  -5  -6  14        0.10       -0.51      2.25 o 
  -4  -6  14        7.38        6.82      3.10 o 
  -3  -6  14        8.21        3.54      6.13 o 
  -2  -6  14       20.12       13.31      5.12 o 
  -1  -6  14       56.91       65.13      5.43 o 
   0  -6  14        6.05        8.34      2.70 o 
   1  -6  14        0.15       -0.55      1.82 o 
   2  -6  14        6.63       12.85      3.75 o 
   3  -6  14        0.28        0.25      2.00 o 
   4  -6  14        2.60        4.78      3.38 o 
   5  -6  14        8.36       13.94      3.44 o 
  -6  -5  14        6.72        7.84      4.31 o 
  -5  -5  14        5.65        9.99      2.46 o 
  -4  -5  14       10.48       18.61      2.94 o 
  -3  -5  14        2.75        6.30      2.56 o 
  -2  -5  14        6.73       13.00      5.53 o 
  -1  -5  14        9.11        9.09      5.38 o 
   0  -5  14       21.77       20.00      3.77 o 
   1  -5  14        0.04        2.08      2.23 o 
   2  -5  14        0.46        1.34      1.88 o 
   3  -5  14        8.83        8.04      3.38 o 
   4  -5  14        5.60        4.30      1.95 o 
   5  -5  14        8.97       13.23      3.31 o 
   6  -5  14        6.97        8.64      4.54 o 
  -6  -4  14        0.70        2.77      2.64 o 
  -5  -4  14        3.22        7.84      2.64 o 
  -4  -4  14       11.56       14.09      2.64 o 
  -3  -4  14        8.60        9.91      4.08 o 
  -2  -4  14        3.42        6.58      2.57 o 
  -1  -4  14        0.87       -2.37      2.67 o 
   0  -4  14        1.74        8.03      3.16 o 
   1  -4  14        0.69       -0.14      2.06 o 
   2  -4  14        2.11        2.62      2.00 o 
   3  -4  14        0.03        0.08      1.95 o 
   4  -4  14        3.89        6.01      1.98 o 
   5  -4  14       32.16       36.62      4.05 o 
   6  -4  14        2.28        3.66      2.56 o 
  -6  -3  14        0.69        7.82      2.24 o 
  -5  -3  14       15.83       18.18      2.97 o 
  -4  -3  14        4.43        7.06      2.27 o 
  -3  -3  14       27.58       31.08      7.12 o 
  -2  -3  14        0.02       -0.18      2.41 o 
  -1  -3  14        7.80       14.27      3.26 o 
   0  -3  14       64.54       67.01      5.56 o 
   1  -3  14        9.28        7.98      2.72 o 
   2  -3  14       10.00        7.72      2.56 o 
   3  -3  14       11.99       15.09      3.51 o 
   4  -3  14        0.23        2.47      1.72 o 
   5  -3  14        7.64       15.84      2.82 o 
   6  -3  14       12.16       18.25      2.99 o 
  -6  -2  14        4.21        5.31      2.15 o 
  -5  -2  14        7.06        7.28      2.49 o 
  -4  -2  14       17.40       20.87      3.13 o 
  -3  -2  14       40.80       44.21      8.32 o 
  -2  -2  14        1.99        3.29      2.27 o 
  -1  -2  14       17.00       14.41      3.41 o 
   0  -2  14        2.28        6.93      2.62 o 
   1  -2  14       56.06       46.04      7.73 o 
   2  -2  14       13.90       24.62      4.30 o 
   3  -2  14       14.45       20.10      3.81 o 
   4  -2  14       23.10       20.59      3.54 o 
   5  -2  14        0.39        1.53      1.74 o 
   6  -2  14        0.75        1.50      2.64 o 
  -6  -1  14        0.07        0.22      1.70 o 
  -5  -1  14        2.95        8.11      1.97 o 
  -4  -1  14       16.85       20.24      3.89 o 
  -3  -1  14      114.25      107.60      7.49 o 
  -2  -1  14        0.02       -0.39      1.88 o 
  -1  -1  14       42.88       41.77      5.42 o 
   0  -1  14       69.34       64.24      7.61 o 
   1  -1  14        0.94        0.13      2.33 o 
   2  -1  14       44.82       52.24      5.10 o 
   3  -1  14       20.36       21.56      4.09 o 
   4  -1  14        9.41       15.72      5.01 o 
   5  -1  14        0.09        1.35      1.72 o 
  -6   0  14        8.73       14.39      2.83 o 
  -5   0  14        3.91        4.39      2.57 o 
  -4   0  14       38.35       34.80      6.91 o 
  -3   0  14        0.01       -0.84      2.41 o 
  -2   0  14       12.08       23.68      4.20 o 
  -1   0  14        0.00       -1.03      3.39 o 
   0   0  14        7.23        8.32      2.92 o 
   1   0  14        0.61        1.71      2.30 o 
   2   0  14        4.17        7.13      2.95 o 
   3   0  14        9.03       14.01      3.27 o 
   4   0  14       26.00       31.26      3.74 o 
   5   0  14        0.09        0.80      1.76 o 
  -6   1  14        0.58        0.24      3.44 o 
  -5   1  14        0.10        4.63      1.95 o 
  -4   1  14       22.41       22.90      4.04 o 
  -3   1  14        0.84        2.33      2.21 o 
  -2   1  14       10.52        3.76      2.39 o 
  -1   1  14       10.19       14.25      4.80 o 
   0   1  14        0.65        5.87      4.20 o 
   1   1  14        1.46        7.09      2.67 o 
   2   1  14        4.24        8.74      2.90 o 
   3   1  14        3.56        8.28      2.75 o 
   4   1  14       10.98       11.34      3.16 o 
   5   1  14        5.68        5.27      2.17 o 
  -6   2  14        6.52       12.27      3.31 o 
  -5   2  14        5.44        8.39      2.48 o 
  -4   2  14        0.09       -0.80      2.18 o 
  -3   2  14        9.02        7.86      4.81 o 
  -2   2  14        7.61       12.09      3.29 o 
  -1   2  14        5.84        5.47      2.62 o 
   0   2  14        4.98        7.06      2.73 o 
   1   2  14       19.06       24.30      4.29 o 
   2   2  14       16.40       15.61      3.74 o 
   3   2  14        2.93        5.98      2.62 o 
   4   2  14        1.57       10.59      3.15 o 
   5   2  14        2.78        1.86      3.17 o 
  -5   3  14        0.05        0.13      2.03 o 
  -4   3  14        2.58        0.84      2.07 o 
  -3   3  14        0.44        0.34      2.05 o 
  -2   3  14       23.07       31.98      5.02 o 
  -1   3  14        0.15        2.07      2.62 o 
   0   3  14       11.45       17.09      3.69 o 
   1   3  14        8.34        6.19      4.41 o 
   2   3  14        4.64        7.89      2.93 o 
   3   3  14        4.86        1.87      3.57 o 
   4   3  14        9.79        8.79      4.31 o 
  -4   4  14        6.23        4.65      2.74 o 
  -3   4  14       10.64       10.79      2.92 o 
  -2   4  14       27.19       25.05      7.06 o 
  -1   4  14       20.12       18.42      6.10 o 
   0   4  14        2.52        7.49      2.96 o 
   1   4  14       29.61       25.84      6.55 o 
   2   4  14       16.70       22.99      4.16 o 
   3   4  14        1.43        0.73      3.07 o 
  -4   5  14        0.53        2.09      3.04 o 
  -3   5  14       14.34       22.30      4.07 o 
  -2   5  14        1.82        9.11      3.03 o 
  -1   5  14       10.38        9.40      3.00 o 
   0   5  14        0.06        4.65      4.66 o 
   1   5  14        1.65       -0.05      2.49 o 
   2   5  14        5.44       13.82      3.44 o 
  -3   6  14       24.80       34.08      7.71 o 
  -2   6  14        0.00       -1.10      2.07 o 
  -1   6  14       18.94       16.90      3.75 o 
   0   6  14       11.29       11.55      3.25 o 
   1   6  14       31.49       45.36      5.81 o 
   2   6  14        7.25       12.20      5.47 o 
  -2   7  14        8.20        5.93      4.02 o 
  -1   7  14        2.22        4.74      2.68 o 
   0   7  14        3.72        9.15      2.97 o 
   0 -10  15        0.10        1.25      2.53 o 
   1 -10  15        1.23        4.36      3.59 o 
  -2  -9  15        7.91       14.86      5.39 o 
  -1  -9  15        1.72        4.12      2.35 o 
   0  -9  15        2.59        6.93      4.59 o 
   1  -9  15       12.14       12.40      3.14 o 
   2  -9  15        0.21        4.85      3.77 o 
  -3  -8  15        0.98       -1.86      3.38 o 
  -2  -8  15        0.22       -1.09      2.03 o 
  -1  -8  15        5.57        8.15      2.85 o 
   0  -8  15        0.44       10.28      3.56 o 
   1  -8  15        0.27       -2.00      2.00 o 
   2  -8  15        0.40        3.48      2.44 o 
   3  -8  15        0.37        2.76      3.46 o 
  -3  -7  15        7.44        7.21      3.02 o 
  -2  -7  15       26.54       37.21      6.38 o 
  -1  -7  15        0.34        3.04      2.27 o 
   0  -7  15        4.24        5.22      2.33 o 
   1  -7  15        0.19        0.15      2.11 o 
   2  -7  15       33.55       33.48      4.99 o 
   3  -7  15        0.09       -4.24      5.34 o 
  -4  -6  15        0.03       -0.14      2.27 o 
  -3  -6  15        0.31        1.22      2.14 o 
  -2  -6  15        0.26       -0.76      2.77 o 
  -1  -6  15        1.52        3.40      2.26 o 
   0  -6  15        0.51        2.06      2.02 o 
   1  -6  15        0.05        5.12      2.80 o 
   2  -6  15       14.49       21.72      4.03 o 
   3  -6  15        2.45        7.79      2.83 o 
   4  -6  15       36.58       47.30      9.58 o 
  -4  -5  15        0.49        4.67      2.54 o 
  -3  -5  15        5.53       10.63      4.37 o 
  -2  -5  15        1.40        5.71      2.61 o 
  -1  -5  15        9.72       10.63      2.93 o 
   1  -5  15       15.12       18.98      6.07 o 
   2  -5  15        5.96        6.57      3.88 o 
   3  -5  15        6.56        6.92      3.03 o 
   4  -5  15        0.02        0.21      2.31 o 
  -5  -4  15       10.85       11.23      3.42 o 
  -4  -4  15        3.55        1.19      2.41 o 
  -3  -4  15        0.28        4.61      2.91 o 
  -2  -4  15       10.03        7.04      2.73 o 
  -1  -4  15       21.98       28.02      4.45 o 
   0  -4  15       26.78       35.42      9.02 o 
   1  -4  15        7.09        9.97      2.92 o 
   2  -4  15       12.19       23.37      3.97 o 
   3  -4  15        4.18        5.95      2.58 o 
   4  -4  15       12.15       17.57      3.66 o 
   5  -4  15        1.43        9.57      4.18 o 
  -5  -3  15       10.04       11.57      3.44 o 
  -4  -3  15        2.50        2.43      2.33 o 
  -3  -3  15        9.71       14.10      3.48 o 
  -2  -3  15        1.54        1.81      2.11 o 
  -1  -3  15        1.27        2.47      2.05 o 
   0  -3  15        0.02       -1.19      1.80 o 
   1  -3  15       12.63        9.61      2.97 o 
   2  -3  15        0.30        2.36      2.04 o 
   3  -3  15       11.90       13.39      7.11 o 
   4  -3  15        2.06       -2.02      2.02 o 
   5  -3  15        6.91       -0.39      3.51 o 
  -5  -2  15        6.28        6.76      2.84 o 
  -4  -2  15        1.17        3.19      2.38 o 
  -3  -2  15        3.53        7.66      2.75 o 
  -2  -2  15        5.78        6.97      2.66 o 
  -1  -2  15       22.73       15.52      3.54 o 
   0  -2  15        0.02       -0.15      2.00 o 
   1  -2  15        0.15        3.61      4.69 o 
   2  -2  15        5.88       10.34      2.87 o 
   3  -2  15        0.54        5.27      2.43 o 
   4  -2  15        4.00        7.37      3.62 o 
   5  -2  15       17.75       20.84      6.45 o 
  -5  -1  15       18.56       13.13      3.43 o 
  -4  -1  15        7.36        9.55      3.95 o 
  -3  -1  15        0.00        1.40      2.05 o 
  -2  -1  15       43.37       47.23      5.83 o 
  -1  -1  15        0.05        5.36      2.45 o 
   0  -1  15        2.43        0.83      1.98 o 
   1  -1  15       22.49       33.31      5.06 o 
   2  -1  15        4.38        7.44      2.64 o 
   3  -1  15        1.60        3.68      2.44 o 
   4  -1  15        2.57        0.83      2.25 o 
  -5   0  15        2.12        4.99      2.77 o 
  -4   0  15        0.85        6.16      2.59 o 
  -3   0  15       30.63       32.09      4.95 o 
  -2   0  15       12.85       20.92      3.92 o 
  -1   0  15        0.10        3.32      2.11 o 
   0   0  15       14.36       20.90      4.09 o 
   1   0  15       13.51       18.60      3.79 o 
   2   0  15       13.74       14.33      3.73 o 
   3   0  15        6.68       13.87      3.47 o 
   4   0  15        5.62        3.47      3.95 o 
  -5   1  15        2.50       -2.94      2.94 o 
  -4   1  15        0.49        0.62      2.28 o 
  -3   1  15        0.95        3.00      2.21 o 
  -2   1  15        0.27        1.42      2.79 o 
  -1   1  15        0.07       -1.66      1.66 o 
   0   1  15        2.15        5.74      2.45 o 
   1   1  15        3.26        7.34      3.60 o 
   2   1  15        2.23       -1.25      2.03 o 
   3   1  15       35.30       33.61      5.12 o 
   4   1  15       13.46       12.87      4.75 o 
  -4   2  15       22.84       35.45      5.29 o 
  -3   2  15        5.14        4.12      4.60 o 
  -2   2  15        1.88        5.28      2.74 o 
  -1   2  15       18.49       13.36      3.64 o 
   0   2  15       14.38        8.26      5.35 o 
   1   2  15        5.92        9.19      3.95 o 
   2   2  15       35.89       39.85      5.48 o 
   3   2  15       18.19       16.04      3.63 o 
  -4   3  15        0.01        0.90      3.15 o 
  -3   3  15        1.33        5.78      4.10 o 
  -2   3  15        1.68        5.60      2.48 o 
  -1   3  15        6.36       16.24      3.64 o 
   0   3  15       22.41       23.65      4.10 o 
   1   3  15        2.99        2.29      2.28 o 
   2   3  15        3.43        4.43      2.33 o 
   3   3  15       13.88       20.71      5.78 o 
  -3   4  15        1.07        4.51      2.84 o 
  -2   4  15        5.11       13.74      3.47 o 
  -1   4  15        1.35        5.60      2.69 o 
   0   4  15        7.97       10.70      3.20 o 
   1   4  15        7.90       20.84      3.89 o 
   2   4  15        1.90        6.42      3.97 o 
  -2   5  15        0.70       -2.45      2.45 o 
  -1   5  15       34.05       40.53      5.67 o 
   0   5  15        0.03        4.34      2.65 o 
   0  -8  16       19.09       19.41      4.11 o 
   1  -8  16        0.06       -0.51      2.99 o 
  -2  -7  16        9.39        8.82      4.02 o 
  -1  -7  16        3.41       10.27      2.91 o 
   0  -7  16        0.91        4.49      2.57 o 
   1  -7  16       15.64       29.49      6.06 o 
   2  -7  16        0.38        2.45      3.35 o 
  -2  -6  16        0.00        0.87      3.48 o 
  -1  -6  16        8.45       14.11      3.70 o 
   0  -6  16        0.15        4.36      2.43 o 
   1  -6  16        0.90       -0.26      3.42 o 
   2  -6  16       11.38       12.65      3.73 o 
   3  -6  16        3.04        6.94      4.20 o 
  -3  -5  16        2.95       11.84      4.82 o 
  -2  -5  16       14.33       18.58      4.04 o 
  -1  -5  16        1.14        2.98      2.38 o 
   0  -5  16        1.01       -0.10      2.25 o 
   1  -5  16        4.51        1.95      2.49 o 
   2  -5  16       20.64       22.92      4.42 o 
   3  -5  16       23.29       29.28      7.22 o 
  -3  -4  16        0.01        2.44      2.53 o 
  -2  -4  16        0.70        1.30      2.30 o 
  -1  -4  16        1.26       -1.54      2.12 o 
   0  -4  16        0.63       -0.50      2.27 o 
   1  -4  16        0.03       -1.37      2.06 o 
   2  -4  16        6.86       13.03      4.08 o 
   3  -4  16       41.25       55.44      8.02 o 
  -3  -3  16        1.40        1.77      2.67 o 
  -2  -3  16        7.99        9.21      2.96 o 
  -1  -3  16        0.39        0.66      3.97 o 
   0  -3  16       13.82       15.20      3.46 o 
   1  -3  16       11.92       21.29      4.07 o 
   2  -3  16        0.41        2.14      2.57 o 
   3  -3  16       13.40       25.20      6.27 o 
  -3  -2  16        2.99       -0.31      2.42 o 
  -2  -2  16        8.24        9.43      3.39 o 
  -1  -2  16       15.07       17.22      3.76 o 
   0  -2  16        7.48        5.72      2.65 o 
   1  -2  16        6.28        4.49      3.31 o 
   2  -2  16        6.74       11.23      3.10 o 
   3  -2  16        1.33        3.61      3.71 o 
  -3  -1  16        2.60        8.57      3.24 o 
  -2  -1  16        4.44        7.09      5.07 o 
  -1  -1  16        0.77        0.61      2.17 o 
   0  -1  16        1.90        3.04      3.66 o 
   1  -1  16        2.47        5.94      2.82 o 
   2  -1  16        0.37       -2.08      2.08 o 
   3  -1  16        5.13        3.15      3.46 o 
  -3   0  16       55.31       53.33      6.60 o 
  -2   0  16        5.69        5.66      2.76 o 
  -1   0  16        0.04        2.75      2.49 o 
   0   0  16        1.10        4.45      2.68 o 
   1   0  16        0.75        2.95      3.96 o 
   2   0  16       37.22       40.18      5.81 o 
  -3   1  16        0.90       -0.44      3.15 o 
  -2   1  16        8.98        8.91      3.25 o 
  -1   1  16        0.23       -2.41      2.41 o 
   0   1  16        9.88        6.71      3.02 o 
   1   1  16        0.03        1.34      2.46 o 
   2   1  16        0.04        2.84      3.43 o 
  -2   2  16        1.47       -2.84      2.84 o 
  -1   2  16        0.09        0.17      3.28 o 
   0   2  16        1.39        4.67      2.45 o 
   1   2  16        1.96       -0.21      3.28 o 
                                                 
